# Supplementary material for: Different patterns of gene structure divergence following gene duplication in Arabidopsis
Source: BMC Genomics. 2013 Sep 24;14:652. doi: 10.1186/1471-2164-14-652 (PMC3848917; doi:10.1186/1471-2164-14-652)
Supplement: Additional file 1 — Arabidopsis duplicated genes of different modes. [file 1471-2164-14-652-S1.xlsx]

## Sheet: Table 1
Additional file 1. Arabidopsis duplicated genes of different modes.
For transposed duplications, duplicate 1 is the transposed locus and duplicate 2 is the parental locus.
Duplicate 1	Duplicate 2	Mode	Subtype
AT1G01010	AT4G01550	WGD	alpha
AT1G01020	AT4G01510	WGD	alpha
AT1G01030	AT4G01500	WGD	alpha
AT1G01050	AT4G01480	WGD	alpha
AT1G01070	AT4G01450	WGD	alpha
AT1G01100	AT4G00810	WGD	alpha
AT1G01110	AT4G00820	WGD	alpha
AT1G01160	AT4G00850	WGD	alpha
AT1G01170	AT4G00860	WGD	alpha
AT1G01340	AT4G01010	WGD	alpha
AT1G01350	AT4G01023	WGD	alpha
AT1G01360	AT4G01026	WGD	alpha
AT1G01380	AT4G01060	WGD	alpha
AT1G01390	AT4G01070	WGD	alpha
AT1G01430	AT4G01080	WGD	alpha
AT1G01440	AT4G01090	WGD	alpha
AT1G01455	AT4G01110	WGD	alpha
AT1G01460	AT4G01190	WGD	alpha
AT1G01520	AT4G01280	WGD	alpha
AT1G01540	AT4G01330	WGD	alpha
AT1G01550	AT4G01360	WGD	alpha
AT1G01560	AT4G01370	WGD	alpha
AT1G01570	AT4G00300	WGD	alpha
AT1G01600	AT4G00360	WGD	alpha
AT1G01610	AT4G00400	WGD	alpha
AT1G01620	AT4G00430	WGD	alpha
AT1G01690	AT4G00440	WGD	alpha
AT1G01700	AT4G00460	WGD	alpha
AT1G01710	AT4G00520	WGD	alpha
AT1G01740	AT4G00710	WGD	alpha
AT1G01750	AT4G00680	WGD	alpha
AT1G01790	AT4G00630	WGD	alpha
AT1G02000	AT4G00110	WGD	alpha
AT1G02050	AT4G00040	WGD	alpha
AT1G02300	AT4G01610	WGD	alpha
AT1G02350	AT4G01690	WGD	alpha
AT1G02360	AT4G01700	WGD	alpha
AT1G02370	AT4G01990	WGD	alpha
AT1G02380	AT4G01960	WGD	alpha
AT1G02390	AT4G01950	WGD	alpha
AT1G02460	AT4G01890	WGD	alpha
AT1G02475	AT4G01885	WGD	alpha
AT1G02500	AT4G01850	WGD	alpha
AT1G02510	AT4G01840	WGD	alpha
AT1G02520	AT4G01830	WGD	alpha
AT1G02580	AT4G02020	WGD	alpha
AT1G02610	AT4G02075	WGD	alpha
AT1G02620	AT4G02080	WGD	alpha
AT1G02650	AT4G02100	WGD	alpha
AT1G02685	AT4G02160	WGD	alpha
AT1G02690	AT4G02150	WGD	alpha
AT1G02700	AT4G02140	WGD	alpha
AT1G02720	AT4G02130	WGD	alpha
AT1G02750	AT4G02200	WGD	alpha
AT1G02780	AT4G02230	WGD	alpha
AT1G02800	AT4G02290	WGD	alpha
AT1G02810	AT4G02330	WGD	alpha
AT1G02813	AT4G02360	WGD	alpha
AT1G02816	AT4G02370	WGD	alpha
AT1G02820	AT4G02380	WGD	alpha
AT1G02840	AT4G02430	WGD	alpha
AT1G02890	AT4G02480	WGD	alpha
AT1G02920	AT4G02520	WGD	alpha
AT1G02980	AT4G02570	WGD	alpha
AT1G03040	AT4G02590	WGD	alpha
AT1G03050	AT4G02650	WGD	alpha
AT1G03060	AT4G02660	WGD	alpha
AT1G03070	AT4G02690	WGD	alpha
AT1G03080	AT4G02710	WGD	alpha
AT1G03130	AT4G02770	WGD	alpha
AT1G03170	AT4G02810	WGD	alpha
AT1G03210	AT4G02860	WGD	alpha
AT1G03290	AT4G02880	WGD	alpha
AT1G03340	AT4G02920	WGD	alpha
AT1G03370	AT4G03000	WGD	alpha
AT1G03440	AT4G03010	WGD	alpha
AT1G03445	AT4G03080	WGD	alpha
AT1G03457	AT4G03110	WGD	alpha
AT1G03470	AT4G03150	WGD	alpha
AT1G03520	AT4G03340	WGD	alpha
AT1G03610	AT4G03420	WGD	alpha
AT1G03670	AT4G03460	WGD	alpha
AT1G03680	AT4G03520	WGD	alpha
AT1G03700	AT4G03540	WGD	alpha
AT1G03730	AT4G03600	WGD	alpha
AT1G03740	AT5G44290	WGD	alpha
AT1G03770	AT5G44280	WGD	alpha
AT1G03780	AT5G44270	WGD	alpha
AT1G03790	AT5G44260	WGD	alpha
AT1G03800	AT5G44210	WGD	alpha
AT1G03840	AT5G44160	WGD	alpha
AT1G03860	AT5G44140	WGD	alpha
AT1G03870	AT5G44130	WGD	alpha
AT1G03880	AT5G44120	WGD	alpha
AT1G03905	AT5G44110	WGD	alpha
AT1G03930	AT5G44100	WGD	alpha
AT1G03960	AT5G44090	WGD	alpha
AT1G03970	AT5G44080	WGD	alpha
AT1G03980	AT5G44070	WGD	alpha
AT1G04000	AT5G44060	WGD	alpha
AT1G04030	AT5G44040	WGD	alpha
AT1G04040	AT5G44020	WGD	alpha
AT1G04050	AT5G43990	WGD	alpha
AT1G04070	AT5G43970	WGD	alpha
AT1G04090	AT5G43950	WGD	alpha
AT1G04140	AT5G43930	WGD	alpha
AT1G04160	AT5G43900	WGD	alpha
AT1G04180	AT5G43890	WGD	alpha
AT1G04220	AT5G43760	WGD	alpha
AT1G04230	AT5G43720	WGD	alpha
AT1G04240	AT5G43700	WGD	alpha
AT1G04270	AT5G43640	WGD	alpha
AT1G04300	AT5G43560	WGD	alpha
AT1G04340	AT5G43460	WGD	alpha
AT1G04350	AT5G43450	WGD	alpha
AT1G04360	AT5G43420	WGD	alpha
AT1G04370	AT5G43410	WGD	alpha
AT1G04410	AT5G43330	WGD	alpha
AT1G04440	AT5G43320	WGD	alpha
AT1G04450	AT2G33460	WGD	alpha
AT1G04460	AT2G33450	WGD	alpha
AT1G04470	AT2G33420	WGD	alpha
AT1G04480	AT2G33370	WGD	alpha
AT1G04490	AT2G33360	WGD	alpha
AT1G04500	AT2G33350	WGD	alpha
AT1G04510	AT2G33340	WGD	alpha
AT1G04520	AT2G33330	WGD	alpha
AT1G04540	AT2G33320	WGD	alpha
AT1G04550	AT2G33310	WGD	alpha
AT1G04570	AT2G33280	WGD	alpha
AT1G04600	AT2G33240	WGD	alpha
AT1G04610	AT2G33230	WGD	alpha
AT1G04630	AT2G33220	WGD	alpha
AT1G04710	AT2G33150	WGD	alpha
AT1G04750	AT2G33120	WGD	alpha
AT1G04760	AT2G32670	WGD	alpha
AT1G04810	AT2G32730	WGD	alpha
AT1G04860	AT2G32780	WGD	alpha
AT1G04930	AT2G32840	WGD	alpha
AT1G04980	AT2G32920	WGD	alpha
AT1G04990	AT2G32930	WGD	alpha
AT1G05000	AT2G32960	WGD	alpha
AT1G05070	AT2G32580	WGD	alpha
AT1G05100	AT2G32510	WGD	alpha
AT1G05140	AT2G32480	WGD	alpha
AT1G05150	AT2G32450	WGD	alpha
AT1G05160	AT2G32440	WGD	alpha
AT1G05170	AT2G32430	WGD	alpha
AT1G05180	AT2G32410	WGD	alpha
AT1G05200	AT2G32390	WGD	alpha
AT1G05210	AT2G32380	WGD	alpha
AT1G05230	AT2G32370	WGD	alpha
AT1G05270	AT2G32340	WGD	alpha
AT1G05290	AT2G32310	WGD	alpha
AT1G05300	AT2G32270	WGD	alpha
AT1G05320	AT2G32240	WGD	alpha
AT1G05340	AT2G32210	WGD	alpha
AT1G05420	AT2G32100	WGD	alpha
AT1G05470	AT2G32010	WGD	alpha
AT1G05570	AT2G31960	WGD	alpha
AT1G05575	AT2G31945	WGD	alpha
AT1G05580	AT2G31910	WGD	alpha
AT1G05630	AT2G31830	WGD	alpha
AT1G05640	AT2G31820	WGD	alpha
AT1G05670	AT2G31790	WGD	alpha
AT1G05680	AT2G31750	WGD	alpha
AT1G05710	AT2G31730	WGD	alpha
AT1G05730	AT2G31725	WGD	alpha
AT1G05780	AT2G31710	WGD	alpha
AT1G05800	AT2G31690	WGD	alpha
AT1G05810	AT2G31680	WGD	alpha
AT1G05830	AT2G31650	WGD	alpha
AT1G05860	AT2G31600	WGD	alpha
AT1G05870	AT2G31560	WGD	alpha
AT1G05880	AT2G31510	WGD	alpha
AT1G05890	AT2G31510	WGD	alpha
AT1G05900	AT2G31450	WGD	alpha
AT1G06020	AT2G31390	WGD	alpha
AT1G06040	AT2G31380	WGD	alpha
AT1G06070	AT2G31370	WGD	alpha
AT1G06080	AT2G31360	WGD	alpha
AT1G06130	AT2G31350	WGD	alpha
AT1G06150	AT2G31280	WGD	alpha
AT1G06160	AT2G31230	WGD	alpha
AT1G06170	AT2G31220	WGD	alpha
AT1G06180	AT2G31180	WGD	alpha
AT1G06200	AT2G31140	WGD	alpha
AT1G06250	AT2G31100	WGD	alpha
AT1G06390	AT2G30980	WGD	alpha
AT1G06540	AT2G30930	WGD	alpha
AT1G06640	AT2G30830	WGD	alpha
AT1G06660	AT2G30820	WGD	alpha
AT1G06670	AT2G30800	WGD	alpha
AT1G06680	AT2G30790	WGD	alpha
AT1G06700	AT2G30740	WGD	alpha
AT1G06740	AT2G30640	WGD	alpha
AT1G06750	AT2G30630	WGD	alpha
AT1G06760	AT2G30620	WGD	alpha
AT1G06765	AT2G30620	WGD	alpha
AT1G06770	AT2G30580	WGD	alpha
AT1G06800	AT2G30550	WGD	alpha
AT1G06830	AT2G30540	WGD	alpha
AT1G06870	AT2G30440	WGD	alpha
AT1G06890	AT2G30460	WGD	alpha
AT1G06920	AT2G30400	WGD	alpha
AT1G06923	AT2G30395	WGD	alpha
AT1G06960	AT2G30260	WGD	alpha
AT1G06970	AT2G30240	WGD	alpha
AT1G06980	AT2G30230	WGD	alpha
AT1G06990	AT2G30220	WGD	alpha
AT1G06990	AT2G30310	WGD	alpha
AT1G07025	AT2G30160	WGD	alpha
AT1G07140	AT2G30060	WGD	alpha
AT1G07150	AT2G30040	WGD	alpha
AT1G07160	AT2G30020	WGD	alpha
AT1G07170	AT2G30000	WGD	alpha
AT1G07175	AT2G29995	WGD	alpha
AT1G07180	AT2G29990	WGD	alpha
AT1G07200	AT2G29970	WGD	alpha
AT1G07240	AT2G29750	WGD	alpha
AT1G07250	AT2G29740	WGD	alpha
AT1G07270	AT2G29680	WGD	alpha
AT1G07280	AT2G29670	WGD	alpha
AT1G07300	AT2G29640	WGD	alpha
AT1G07330	AT2G29620	WGD	alpha
AT1G07360	AT2G29580	WGD	alpha
AT1G07370	AT2G29570	WGD	alpha
AT1G07400	AT2G29500	WGD	alpha
AT1G07420	AT2G29390	WGD	alpha
AT1G07430	AT2G29380	WGD	alpha
AT1G07440	AT2G29300	WGD	alpha
AT1G07460	AT2G29220	WGD	alpha
AT1G07510	AT2G29080	WGD	alpha
AT1G07520	AT2G29060	WGD	alpha
AT1G07530	AT2G29060	WGD	alpha
AT1G07560	AT2G28960	WGD	alpha
AT1G07570	AT2G28930	WGD	alpha
AT1G07630	AT2G28890	WGD	alpha
AT1G07640	AT2G28810	WGD	alpha
AT1G07660	AT2G28740	WGD	alpha
AT1G07720	AT2G28630	WGD	alpha
AT1G07730	AT2G28670	WGD	alpha
AT1G07750	AT2G28680	WGD	alpha
AT1G07790	AT2G28720	WGD	alpha
AT1G07820	AT2G28740	WGD	alpha
AT1G07870	AT2G28590	WGD	alpha
AT1G07900	AT2G28500	WGD	alpha
AT1G07990	AT2G28360	WGD	alpha
AT1G08000	AT2G28340	WGD	alpha
AT1G08040	AT2G28310	WGD	alpha
AT1G08060	AT2G28240	WGD	alpha
AT1G08065	AT2G28210	WGD	alpha
AT1G08150	AT2G28180	WGD	alpha
AT1G08200	AT2G27860	WGD	alpha
AT1G08250	AT2G27820	WGD	alpha
AT1G08340	AT2G27440	WGD	alpha
AT1G08360	AT2G27530	WGD	alpha
AT1G08410	AT2G27200	WGD	alpha
AT1G08420	AT2G27210	WGD	alpha
AT1G08440	AT2G27240	WGD	alpha
AT1G08730	AT1G54560	WGD	alpha
AT1G08880	AT1G54690	WGD	alpha
AT1G08930	AT1G54730	WGD	alpha
AT1G08970	AT1G54830	WGD	alpha
AT1G08990	AT1G54940	WGD	alpha
AT1G09000	AT1G54960	WGD	alpha
AT1G09050	AT1G55050	WGD	alpha
AT1G09155	AT1G56250	WGD	alpha
AT1G09180	AT1G56330	WGD	alpha
AT1G09210	AT1G56340	WGD	alpha
AT1G09240	AT1G56430	WGD	alpha
AT1G09310	AT1G56580	WGD	alpha
AT1G09350	AT1G56600	WGD	alpha
AT1G09390	AT1G56670	WGD	alpha
AT1G09410	AT1G56690	WGD	alpha
AT1G09440	AT1G56720	WGD	alpha
AT1G09540	AT1G57560	WGD	alpha
AT1G09550	AT1G57590	WGD	alpha
AT1G09575	AT1G57610	WGD	alpha
AT1G09580	AT1G57620	WGD	alpha
AT1G09590	AT1G57660	WGD	alpha
AT1G09600	AT1G57700	WGD	alpha
AT1G09640	AT1G57720	WGD	alpha
AT1G09665	AT1G57830	WGD	alpha
AT1G09690	AT1G57860	WGD	alpha
AT1G09710	AT1G58220	WGD	alpha
AT1G09720	AT1G58210	WGD	alpha
AT1G09795	AT1G58080	WGD	alpha
AT1G09840	AT1G57870	WGD	alpha
AT1G09860	AT1G57990	WGD	alpha
AT1G09940	AT1G58290	WGD	alpha
AT1G09950	AT1G58330	WGD	alpha
AT1G09980	AT1G58350	WGD	alpha
AT1G10010	AT1G58360	WGD	alpha
AT1G10050	AT1G58370	WGD	alpha
AT1G10140	AT1G58420	WGD	alpha
AT1G10150	AT1G59510	WGD	alpha
AT1G10210	AT1G59580	WGD	alpha
AT1G10220	AT1G59590	WGD	alpha
AT1G10290	AT1G59610	WGD	alpha
AT1G10350	AT1G59725	WGD	alpha
AT1G10360	AT1G59670	WGD	alpha
AT1G10390	AT1G59660	WGD	alpha
AT1G10410	AT1G59650	WGD	alpha
AT1G10430	AT1G59830	WGD	alpha
AT1G10450	AT1G59890	WGD	alpha
AT1G10470	AT1G59940	WGD	alpha
AT1G10530	AT1G60010	WGD	alpha
AT1G10540	AT1G60030	WGD	alpha
AT1G10560	AT1G60190	WGD	alpha
AT1G10570	AT1G60220	WGD	alpha
AT1G10640	AT1G60590	WGD	alpha
AT1G10650	AT1G60610	WGD	alpha
AT1G10670	AT1G60810	WGD	alpha
AT1G10730	AT1G60780	WGD	alpha
AT1G10770	AT1G60760	WGD	alpha
AT1G10810	AT1G60750	WGD	alpha
AT1G10820	AT1G60670	WGD	alpha
AT1G10850	AT1G60630	WGD	alpha
AT1G10870	AT1G60860	WGD	alpha
AT1G10900	AT1G60890	WGD	alpha
AT1G10930	AT1G60930	WGD	alpha
AT1G10940	AT1G60940	WGD	alpha
AT1G10960	AT1G60950	WGD	alpha
AT1G10970	AT1G60960	WGD	alpha
AT1G11060	AT1G61030	WGD	alpha
AT1G11070	AT1G61080	WGD	alpha
AT1G11080	AT1G61130	WGD	alpha
AT1G11100	AT1G61140	WGD	alpha
AT1G11110	AT1G61150	WGD	alpha
AT1G11120	AT1G61170	WGD	alpha
AT1G11160	AT1G61210	WGD	alpha
AT1G11170	AT1G61240	WGD	alpha
AT1G11180	AT1G61250	WGD	alpha
AT1G11210	AT1G61260	WGD	alpha
AT1G11250	AT1G61290	WGD	alpha
AT1G11280	AT1G61380	WGD	alpha
AT1G11310	AT1G61560	WGD	alpha
AT1G11390	AT1G61640	WGD	alpha
AT1G11475	AT1G61700	WGD	alpha
AT1G11510	AT1G61730	WGD	alpha
AT1G11540	AT1G61740	WGD	alpha
AT1G11560	AT1G61790	WGD	alpha
AT1G11630	AT1G61870	WGD	alpha
AT1G11670	AT1G61890	WGD	alpha
AT1G11700	AT1G61930	WGD	alpha
AT1G11740	AT1G62050	WGD	alpha
AT1G11910	AT1G62290	WGD	alpha
AT1G11950	AT1G62310	WGD	alpha
AT1G11960	AT1G62320	WGD	alpha
AT1G11990	AT1G62330	WGD	alpha
AT1G12010	AT1G62380	WGD	alpha
AT1G12020	AT1G62420	WGD	alpha
AT1G12040	AT1G62440	WGD	alpha
AT1G12070	AT1G62450	WGD	alpha
AT1G12090	AT1G62510	WGD	alpha
AT1G12120	AT1G62530	WGD	alpha
AT1G12130	AT1G62540	WGD	alpha
AT1G12220	AT1G62630	WGD	alpha
AT1G12240	AT1G62660	WGD	alpha
AT1G12260	AT1G62700	WGD	alpha
AT1G12270	AT1G62740	WGD	alpha
AT1G12300	AT1G62860	WGD	alpha
AT1G12310	AT1G62820	WGD	alpha
AT1G12320	AT1G62840	WGD	alpha
AT1G12340	AT1G62880	WGD	alpha
AT1G12380	AT1G62870	WGD	alpha
AT1G12390	AT1G62880	WGD	alpha
AT1G12460	AT1G62950	WGD	alpha
AT1G12560	AT1G62980	WGD	alpha
AT1G12610	AT1G63030	WGD	alpha
AT1G12630	AT1G63040	WGD	alpha
AT1G12640	AT1G63050	WGD	alpha
AT1G12710	AT1G63090	WGD	alpha
AT1G12730	AT1G63110	WGD	alpha
AT1G12750	AT1G63120	WGD	alpha
AT1G12760	AT1G63170	WGD	alpha
AT1G12780	AT1G63180	WGD	alpha
AT1G12820	AT3G26810	WGD	alpha
AT1G12850	AT3G26780	WGD	alpha
AT1G12860	AT3G26744	WGD	alpha
AT1G12880	AT3G26690	WGD	alpha
AT1G12900	AT3G26650	WGD	alpha
AT1G12910	AT3G26640	WGD	alpha
AT1G12920	AT3G26618	WGD	alpha
AT1G12950	AT3G26590	WGD	alpha
AT1G12970	AT3G26500	WGD	alpha
AT1G13000	AT3G26440	WGD	alpha
AT1G13020	AT3G26400	WGD	alpha
AT1G13050	AT3G26350	WGD	alpha
AT1G13060	AT3G26340	WGD	alpha
AT1G13070	AT3G26180	WGD	alpha
AT1G13130	AT3G26140	WGD	alpha
AT1G13140	AT3G26125	WGD	alpha
AT1G13210	AT3G25610	WGD	alpha
AT1G13230	AT3G25670	WGD	alpha
AT1G13260	AT3G25730	WGD	alpha
AT1G13270	AT3G25740	WGD	alpha
AT1G13280	AT3G25780	WGD	alpha
AT1G13300	AT3G25790	WGD	alpha
AT1G13320	AT3G25800	WGD	alpha
AT1G13350	AT3G25840	WGD	alpha
AT1G13450	AT3G25990	WGD	alpha
AT1G13460	AT3G26030	WGD	alpha
AT1G13560	AT3G25585	WGD	alpha
AT1G13580	AT3G25540	WGD	alpha
AT1G13600	AT2G04038	WGD	alpha
AT1G13620	AT2G04025	WGD	alpha
AT1G13640	AT2G03890	WGD	alpha
AT1G13730	AT2G03640	WGD	alpha
AT1G13860	AT2G03480	WGD	alpha
AT1G13880	AT2G03470	WGD	alpha
AT1G13900	AT2G03450	WGD	alpha
AT1G13930	AT2G03440	WGD	alpha
AT1G13945	AT2G03435	WGD	alpha
AT1G13960	AT2G03340	WGD	alpha
AT1G14010	AT2G03290	WGD	alpha
AT1G14020	AT2G03280	WGD	alpha
AT1G14040	AT2G03260	WGD	alpha
AT1G14070	AT2G03210	WGD	alpha
AT1G14170	AT2G03110	WGD	alpha
AT1G14200	AT2G03000	WGD	alpha
AT1G14210	AT2G02990	WGD	alpha
AT1G14230	AT2G02970	WGD	alpha
AT1G14260	AT2G02960	WGD	alpha
AT1G14280	AT2G02950	WGD	alpha
AT1G14330	AT2G02870	WGD	alpha
AT1G14350	AT2G02820	WGD	alpha
AT1G14360	AT2G02810	WGD	alpha
AT1G14370	AT2G02800	WGD	alpha
AT1G14380	AT2G02790	WGD	alpha
AT1G14390	AT2G02780	WGD	alpha
AT1G14400	AT2G02760	WGD	alpha
AT1G14410	AT2G02740	WGD	alpha
AT1G14420	AT2G02720	WGD	alpha
AT1G14440	AT2G02540	WGD	alpha
AT1G14450	AT2G02510	WGD	alpha
AT1G14460	AT2G02480	WGD	alpha
AT1G14510	AT2G02470	WGD	alpha
AT1G14530	AT2G02180	WGD	alpha
AT1G14580	AT2G02080	WGD	alpha
AT1G14600	AT2G02060	WGD	alpha
AT1G14630	AT2G01990	WGD	alpha
AT1G14660	AT2G01980	WGD	alpha
AT1G14670	AT2G01970	WGD	alpha
AT1G14685	AT2G01930	WGD	alpha
AT1G14690	AT2G01910	WGD	alpha
AT1G14700	AT2G01890	WGD	alpha
AT1G14720	AT2G01850	WGD	alpha
AT1G14840	AT2G01750	WGD	alpha
AT1G14860	AT2G01670	WGD	alpha
AT1G14890	AT2G01610	WGD	alpha
AT1G14910	AT2G01600	WGD	alpha
AT1G14920	AT2G01570	WGD	alpha
AT1G14930	AT2G01520	WGD	alpha
AT1G14970	AT2G01480	WGD	alpha
AT1G15010	AT2G01300	WGD	alpha
AT1G15020	AT2G01270	WGD	alpha
AT1G15030	AT2G01260	WGD	alpha
AT1G15050	AT2G01200	WGD	alpha
AT1G15080	AT2G01180	WGD	alpha
AT1G15100	AT2G01150	WGD	alpha
AT1G15120	AT2G01090	WGD	alpha
AT1G15280	AT1G80000	WGD	alpha
AT1G15300	AT1G80020	WGD	alpha
AT1G15330	AT1G80090	WGD	alpha
AT1G15380	AT1G80160	WGD	alpha
AT1G15400	AT1G80180	WGD	alpha
AT1G15430	AT1G80220	WGD	alpha
AT1G15480	AT1G80270	WGD	alpha
AT1G15490	AT1G80280	WGD	alpha
AT1G15500	AT1G80300	WGD	alpha
AT1G15540	AT1G80320	WGD	alpha
AT1G15550	AT1G80340	WGD	alpha
AT1G15570	AT1G80370	WGD	alpha
AT1G15590	AT1G80400	WGD	alpha
AT1G15670	AT1G80440	WGD	alpha
AT1G15730	AT1G80480	WGD	alpha
AT1G15750	AT1G80490	WGD	alpha
AT1G15760	AT1G80520	WGD	alpha
AT1G15800	AT1G80610	WGD	alpha
AT1G15850	AT1G80670	WGD	alpha
AT1G15870	AT1G80720	WGD	alpha
AT1G15910	AT1G80790	WGD	alpha
AT1G15920	AT1G80780	WGD	alpha
AT1G15930	AT1G80800	WGD	alpha
AT1G15940	AT1G80810	WGD	alpha
AT1G15950	AT1G80820	WGD	alpha
AT1G15960	AT1G80830	WGD	alpha
AT1G15970	AT1G80850	WGD	alpha
AT1G16000	AT1G80890	WGD	alpha
AT1G16010	AT1G80900	WGD	alpha
AT1G16020	AT1G80910	WGD	alpha
AT1G16060	AT1G79700	WGD	alpha
AT1G16090	AT1G79670	WGD	alpha
AT1G16170	AT1G79660	WGD	alpha
AT1G16190	AT1G79650	WGD	alpha
AT1G16220	AT1G79630	WGD	alpha
AT1G16230	AT1G79590	WGD	alpha
AT1G16260	AT1G79670	WGD	alpha
AT1G16270	AT1G79570	WGD	alpha
AT1G16300	AT1G79530	WGD	alpha
AT1G16310	AT1G79520	WGD	alpha
AT1G16320	AT1G79510	WGD	alpha
AT1G16340	AT1G79500	WGD	alpha
AT1G16350	AT1G79470	WGD	alpha
AT1G16360	AT1G79450	WGD	alpha
AT1G16370	AT1G79410	WGD	alpha
AT1G16380	AT1G79400	WGD	alpha
AT1G16390	AT1G79360	WGD	alpha
AT1G16400	AT1G79370	WGD	alpha
AT1G16420	AT1G79340	WGD	alpha
AT1G16440	AT1G79250	WGD	alpha
AT1G16460	AT1G79230	WGD	alpha
AT1G16470	AT1G79210	WGD	alpha
AT1G16490	AT1G79180	WGD	alpha
AT1G16500	AT1G79160	WGD	alpha
AT1G16510	AT1G79130	WGD	alpha
AT1G16610	AT1G79100	WGD	alpha
AT1G16680	AT1G79030	WGD	alpha
AT1G16690	AT1G79020	WGD	alpha
AT1G16700	AT1G79010	WGD	alpha
AT1G16710	AT1G79000	WGD	alpha
AT1G16760	AT1G78940	WGD	alpha
AT1G16780	AT1G78920	WGD	alpha
AT1G16820	AT1G78900	WGD	alpha
AT1G16830	AT1G78895	WGD	alpha
AT1G16840	AT1G78890	WGD	alpha
AT1G16860	AT1G78880	WGD	alpha
AT1G16890	AT1G78870	WGD	alpha
AT1G16900	AT1G78860	WGD	alpha
AT1G16910	AT1G78815	WGD	alpha
AT1G16930	AT1G78750	WGD	alpha
AT1G16980	AT1G78580	WGD	alpha
AT1G17010	AT1G78550	WGD	alpha
AT1G17040	AT1G78540	WGD	alpha
AT1G17050	AT1G78510	WGD	alpha
AT1G17100	AT1G78460	WGD	alpha
AT1G17140	AT1G78430	WGD	alpha
AT1G17145	AT1G78420	WGD	alpha
AT1G17150	AT1G78400	WGD	alpha
AT1G17170	AT1G78380	WGD	alpha
AT1G17240	AT1G72300	WGD	alpha
AT1G17290	AT1G72330	WGD	alpha
AT1G17310	AT1G72350	WGD	alpha
AT1G17345	AT1G72430	WGD	alpha
AT1G17350	AT1G72420	WGD	alpha
AT1G17360	AT1G72410	WGD	alpha
AT1G17380	AT1G72450	WGD	alpha
AT1G17400	AT1G72490	WGD	alpha
AT1G17420	AT1G72520	WGD	alpha
AT1G17430	AT1G72620	WGD	alpha
AT1G17455	AT1G72630	WGD	alpha
AT1G17460	AT1G72650	WGD	alpha
AT1G17470	AT1G72660	WGD	alpha
AT1G17480	AT1G72670	WGD	alpha
AT1G17490	AT1G72690	WGD	alpha
AT1G17500	AT1G72700	WGD	alpha
AT1G17520	AT1G72740	WGD	alpha
AT1G17530	AT1G72750	WGD	alpha
AT1G17540	AT1G72760	WGD	alpha
AT1G17545	AT1G72770	WGD	alpha
AT1G17590	AT1G72830	WGD	alpha
AT1G17600	AT1G72870	WGD	alpha
AT1G17610	AT1G72850	WGD	alpha
AT1G17615	AT1G72950	WGD	alpha
AT1G17710	AT1G73010	WGD	alpha
AT1G17730	AT1G73030	WGD	alpha
AT1G17750	AT1G73080	WGD	alpha
AT1G17770	AT1G73100	WGD	alpha
AT1G17780	AT1G73130	WGD	alpha
AT1G17790	AT1G73150	WGD	alpha
AT1G17810	AT1G73190	WGD	alpha
AT1G17820	AT1G73200	WGD	alpha
AT1G17830	AT1G73210	WGD	alpha
AT1G17860	AT1G73325	WGD	alpha
AT1G17880	AT1G73230	WGD	alpha
AT1G17890	AT1G73250	WGD	alpha
AT1G17920	AT1G73360	WGD	alpha
AT1G17940	AT1G73390	WGD	alpha
AT1G17950	AT1G73410	WGD	alpha
AT1G17970	AT1G73760	WGD	alpha
AT1G18040	AT1G73690	WGD	alpha
AT1G18150	AT1G73670	WGD	alpha
AT1G18160	AT1G73660	WGD	alpha
AT1G18170	AT1G73655	WGD	alpha
AT1G18180	AT1G73650	WGD	alpha
AT1G18200	AT1G73640	WGD	alpha
AT1G18210	AT1G73630	WGD	alpha
AT1G18250	AT1G73620	WGD	alpha
AT1G18260	AT1G73570	WGD	alpha
AT1G18280	AT1G73560	WGD	alpha
AT1G18300	AT1G73540	WGD	alpha
AT1G18350	AT1G73500	WGD	alpha
AT1G18360	AT1G73480	WGD	alpha
AT1G18400	AT1G73830	WGD	alpha
AT1G18410	AT1G73860	WGD	alpha
AT1G18450	AT1G73910	WGD	alpha
AT1G18460	AT1G73920	WGD	alpha
AT1G18470	AT1G73950	WGD	alpha
AT1G18500	AT1G74040	WGD	alpha
AT1G18540	AT1G74060	WGD	alpha
AT1G18570	AT1G74080	WGD	alpha
AT1G18590	AT1G74100	WGD	alpha
AT1G18600	AT1G74140	WGD	alpha
AT1G18610	AT1G74150	WGD	alpha
AT1G18620	AT1G74160	WGD	alpha
AT1G18630	AT1G74230	WGD	alpha
AT1G18670	AT1G74330	WGD	alpha
AT1G18690	AT1G74380	WGD	alpha
AT1G18710	AT1G74430	WGD	alpha
AT1G18720	AT1G74440	WGD	alpha
AT1G18740	AT1G74450	WGD	alpha
AT1G18750	AT1G37436	WGD	alpha
AT1G18790	AT1G74480	WGD	alpha
AT1G18800	AT1G74560	WGD	alpha
AT1G18840	AT1G74690	WGD	alpha
AT1G18870	AT1G74710	WGD	alpha
AT1G18890	AT1G74740	WGD	alpha
AT1G18900	AT1G74750	WGD	alpha
AT1G18910	AT1G74760	WGD	alpha
AT1G18920	AT1G74770	WGD	alpha
AT1G18940	AT1G74780	WGD	alpha
AT1G18970	AT1G74820	WGD	alpha
AT1G18990	AT1G74830	WGD	alpha
AT1G19000	AT1G74840	WGD	alpha
AT1G19010	AT1G74860	WGD	alpha
AT1G19050	AT1G74890	WGD	alpha
AT1G19180	AT1G74950	WGD	alpha
AT1G19200	AT1G74940	WGD	alpha
AT1G19210	AT1G74930	WGD	alpha
AT1G19310	AT1G74990	WGD	alpha
AT1G19320	AT1G75030	WGD	alpha
AT1G19330	AT1G75060	WGD	alpha
AT1G19350	AT1G75080	WGD	alpha
AT1G19360	AT1G75120	WGD	alpha
AT1G19370	AT1G75140	WGD	alpha
AT1G19400	AT1G75180	WGD	alpha
AT1G19450	AT1G75220	WGD	alpha
AT1G19480	AT1G75230	WGD	alpha
AT1G19510	AT1G75250	WGD	alpha
AT1G19540	AT1G75300	WGD	alpha
AT1G19550	AT1G75270	WGD	alpha
AT1G19570	AT1G75270	WGD	alpha
AT1G19650	AT1G75370	WGD	alpha
AT1G19660	AT1G75380	WGD	alpha
AT1G19680	AT1G75400	WGD	alpha
AT1G19700	AT1G75430	WGD	alpha
AT1G19710	AT1G75420	WGD	alpha
AT1G19740	AT1G75460	WGD	alpha
AT1G19770	AT1G75470	WGD	alpha
AT1G19790	AT1G75520	WGD	alpha
AT1G19830	AT1G75580	WGD	alpha
AT1G19840	AT1G75590	WGD	alpha
AT1G19890	AT1G75600	WGD	alpha
AT1G19900	AT1G75620	WGD	alpha
AT1G19910	AT1G75630	WGD	alpha
AT1G19940	AT1G75680	WGD	alpha
AT1G19950	AT1G75700	WGD	alpha
AT1G19970	AT1G75760	WGD	alpha
AT1G20010	AT1G75780	WGD	alpha
AT1G20030	AT1G75800	WGD	alpha
AT1G20090	AT1G75840	WGD	alpha
AT1G20100	AT1G75860	WGD	alpha
AT1G20120	AT1G75880	WGD	alpha
AT1G20140	AT1G75950	WGD	alpha
AT1G20200	AT1G75990	WGD	alpha
AT1G20220	AT1G76010	WGD	alpha
AT1G20260	AT1G76030	WGD	alpha
AT1G20310	AT1G76070	WGD	alpha
AT1G20330	AT1G76090	WGD	alpha
AT1G20340	AT1G76100	WGD	alpha
AT1G20370	AT1G76120	WGD	alpha
AT1G20380	AT1G76140	WGD	alpha
AT1G20440	AT1G76180	WGD	alpha
AT1G20460	AT1G76185	WGD	alpha
AT1G20470	AT1G76190	WGD	alpha
AT1G20520	AT1G76210	WGD	alpha
AT1G20540	AT1G76260	WGD	alpha
AT1G20550	AT1G76270	WGD	alpha
AT1G20560	AT1G76290	WGD	alpha
AT1G20580	AT1G76300	WGD	alpha
AT1G20590	AT1G76310	WGD	alpha
AT1G20640	AT1G76350	WGD	alpha
AT1G20650	AT1G76370	WGD	alpha
AT1G20670	AT1G76380	WGD	alpha
AT1G20780	AT1G76390	WGD	alpha
AT1G20816	AT1G76405	WGD	alpha
AT1G20823	AT1G76410	WGD	alpha
AT1G20860	AT1G76430	WGD	alpha
AT1G20870	AT1G76440	WGD	alpha
AT1G20880	AT1G76460	WGD	alpha
AT1G20890	AT1G76480	WGD	alpha
AT1G20900	AT1G76500	WGD	alpha
AT1G20910	AT1G76510	WGD	alpha
AT1G20930	AT1G76540	WGD	alpha
AT1G20950	AT1G76550	WGD	alpha
AT1G20980	AT1G76580	WGD	alpha
AT1G21000	AT1G76590	WGD	alpha
AT1G21010	AT1G76600	WGD	alpha
AT1G21050	AT1G76610	WGD	alpha
AT1G21060	AT1G76620	WGD	alpha
AT1G21070	AT1G76670	WGD	alpha
AT1G21080	AT1G76700	WGD	alpha
AT1G21110	AT1G76790	WGD	alpha
AT1G21140	AT1G76800	WGD	alpha
AT1G21160	AT1G76825	WGD	alpha
AT1G21170	AT1G76850	WGD	alpha
AT1G21190	AT1G76860	WGD	alpha
AT1G21200	AT1G76870	WGD	alpha
AT1G21320	AT1G76940	WGD	alpha
AT1G21380	AT1G76970	WGD	alpha
AT1G21390	AT1G76980	WGD	alpha
AT1G21410	AT1G77000	WGD	alpha
AT1G21440	AT1G77060	WGD	alpha
AT1G21530	AT1G77240	WGD	alpha
AT1G21590	AT1G77280	WGD	alpha
AT1G21610	AT1G77310	WGD	alpha
AT1G21720	AT1G77440	WGD	alpha
AT1G21740	AT1G77500	WGD	alpha
AT1G21750	AT1G77510	WGD	alpha
AT1G21770	AT1G77540	WGD	alpha
AT1G21810	AT1G77580	WGD	alpha
AT1G21870	AT1G77610	WGD	alpha
AT1G21880	AT1G77630	WGD	alpha
AT1G21910	AT1G77640	WGD	alpha
AT1G21920	AT1G77660	WGD	alpha
AT1G21980	AT1G77740	WGD	alpha
AT1G22015	AT1G77810	WGD	alpha
AT1G22050	AT1G77870	WGD	alpha
AT1G22065	AT1G77885	WGD	alpha
AT1G22070	AT1G77920	WGD	alpha
AT1G22130	AT1G77980	WGD	alpha
AT1G22150	AT1G78000	WGD	alpha
AT1G22160	AT1G78020	WGD	alpha
AT1G22170	AT1G78050	WGD	alpha
AT1G22190	AT1G78080	WGD	alpha
AT1G22210	AT1G78090	WGD	alpha
AT1G22220	AT1G78100	WGD	alpha
AT1G22230	AT1G78110	WGD	alpha
AT1G22240	AT1G78160	WGD	alpha
AT1G22250	AT1G78170	WGD	alpha
AT1G22270	AT1G78190	WGD	alpha
AT1G22280	AT1G78200	WGD	alpha
AT1G22300	AT1G78220	WGD	alpha
AT1G22330	AT1G78260	WGD	alpha
AT1G22340	AT1G78270	WGD	alpha
AT1G22470	AT1G72240	WGD	alpha
AT1G22480	AT1G72230	WGD	alpha
AT1G22490	AT1G72210	WGD	alpha
AT1G22500	AT1G72200	WGD	alpha
AT1G22510	AT1G72175	WGD	alpha
AT1G22520	AT1G72170	WGD	alpha
AT1G22530	AT1G72160	WGD	alpha
AT1G22540	AT1G72140	WGD	alpha
AT1G22600	AT1G72100	WGD	alpha
AT1G22650	AT1G72000	WGD	alpha
AT1G22670	AT1G71980	WGD	alpha
AT1G22680	AT1G71970	WGD	alpha
AT1G22710	AT1G71890	WGD	alpha
AT1G22760	AT1G71770	WGD	alpha
AT1G22810	AT1G71520	WGD	alpha
AT1G22830	AT1G71490	WGD	alpha
AT1G22870	AT1G71410	WGD	alpha
AT1G22880	AT1G71380	WGD	alpha
AT1G22920	AT1G71230	WGD	alpha
AT1G22970	AT1G71150	WGD	alpha
AT1G22985	AT1G71130	WGD	alpha
AT1G22990	AT1G71050	WGD	alpha
AT1G23010	AT1G71040	WGD	alpha
AT1G23030	AT1G71020	WGD	alpha
AT1G23040	AT1G70990	WGD	alpha
AT1G23060	AT1G70950	WGD	alpha
AT1G23080	AT1G70940	WGD	alpha
AT1G23110	AT1G70900	WGD	alpha
AT1G23120	AT1G70870	WGD	alpha
AT1G23140	AT1G70810	WGD	alpha
AT1G23150	AT1G70780	WGD	alpha
AT1G23170	AT1G70770	WGD	alpha
AT1G23190	AT1G70730	WGD	alpha
AT1G23205	AT1G70720	WGD	alpha
AT1G23210	AT1G70710	WGD	alpha
AT1G23240	AT1G70680	WGD	alpha
AT1G23290	AT1G70600	WGD	alpha
AT1G23310	AT1G70580	WGD	alpha
AT1G23320	AT1G70560	WGD	alpha
AT1G23340	AT1G70550	WGD	alpha
AT1G23350	AT1G70540	WGD	alpha
AT1G23380	AT1G70510	WGD	alpha
AT1G23460	AT1G70500	WGD	alpha
AT1G23490	AT1G70490	WGD	alpha
AT1G23530	AT1G70470	WGD	alpha
AT1G23540	AT1G70460	WGD	alpha
AT1G23550	AT1G70440	WGD	alpha
AT1G23560	AT1G70480	WGD	alpha
AT1G23700	AT1G70430	WGD	alpha
AT1G23710	AT1G70420	WGD	alpha
AT1G23730	AT1G70410	WGD	alpha
AT1G23760	AT1G70370	WGD	alpha
AT1G23770	AT1G70360	WGD	alpha
AT1G23790	AT1G70340	WGD	alpha
AT1G23820	AT1G70310	WGD	alpha
AT1G23870	AT1G70290	WGD	alpha
AT1G23880	AT1G70280	WGD	alpha
AT1G24050	AT1G70220	WGD	alpha
AT1G24140	AT1G70170	WGD	alpha
AT1G24150	AT1G70140	WGD	alpha
AT1G24155	AT1G70130	WGD	alpha
AT1G24160	AT1G70100	WGD	alpha
AT1G24170	AT1G70090	WGD	alpha
AT1G24190	AT1G70060	WGD	alpha
AT1G24320	AT1G67490	WGD	alpha
AT1G24330	AT1G67530	WGD	alpha
AT1G24350	AT1G67600	WGD	alpha
AT1G24400	AT1G67640	WGD	alpha
AT1G24470	AT1G67730	WGD	alpha
AT1G24510	AT1G67760	WGD	alpha
AT1G24583	AT1G67910	WGD	alpha
AT1G24600	AT1G67920	WGD	alpha
AT1G24735	AT1G67990	WGD	alpha
AT1G24764	AT1G68060	WGD	alpha
AT1G25240	AT1G68110	WGD	alpha
AT1G25250	AT1G68130	WGD	alpha
AT1G25270	AT1G68170	WGD	alpha
AT1G25340	AT1G68320	WGD	alpha
AT1G25365	AT1G68330	WGD	alpha
AT1G25370	AT1G68340	WGD	alpha
AT1G25400	AT1G68440	WGD	alpha
AT1G25410	AT1G68460	WGD	alpha
AT1G25440	AT1G68520	WGD	alpha
AT1G25450	AT1G68530	WGD	alpha
AT1G25460	AT1G68540	WGD	alpha
AT1G25470	AT1G68550	WGD	alpha
AT1G25480	AT1G68600	WGD	alpha
AT1G25520	AT1G68650	WGD	alpha
AT1G25550	AT1G68670	WGD	alpha
AT1G25560	AT1G68840	WGD	alpha
AT1G26130	AT1G68710	WGD	alpha
AT1G26140	AT1G68700	WGD	alpha
AT1G26150	AT1G68690	WGD	alpha
AT1G26210	AT1G68870	WGD	alpha
AT1G26260	AT1G68920	WGD	alpha
AT1G26300	AT1G69030	WGD	alpha
AT1G26310	AT1G69120	WGD	alpha
AT1G26355	AT1G69230	WGD	alpha
AT1G26360	AT1G69240	WGD	alpha
AT1G26450	AT1G69295	WGD	alpha
AT1G26600	AT1G69320	WGD	alpha
AT1G26620	AT1G69360	WGD	alpha
AT1G26630	AT1G69410	WGD	alpha
AT1G26650	AT1G69430	WGD	alpha
AT1G26690	AT1G69460	WGD	alpha
AT1G26730	AT1G69480	WGD	alpha
AT1G26770	AT1G69530	WGD	alpha
AT1G26780	AT1G69560	WGD	alpha
AT1G26790	AT1G69570	WGD	alpha
AT1G26830	AT1G69670	WGD	alpha
AT1G26840	AT1G69665	WGD	alpha
AT1G26880	AT1G69620	WGD	alpha
AT1G26915	AT1G69750	WGD	alpha
AT1G26920	AT1G69760	WGD	alpha
AT1G26960	AT1G69780	WGD	alpha
AT1G26970	AT1G69790	WGD	alpha
AT1G27040	AT1G69850	WGD	alpha
AT1G27080	AT1G69870	WGD	alpha
AT1G27100	AT1G69890	WGD	alpha
AT1G27130	AT1G69930	WGD	alpha
AT1G27190	AT1G69990	WGD	alpha
AT1G28050	AT2G33500	WGD	alpha
AT1G28070	AT2G33510	WGD	alpha
AT1G28110	AT2G33530	WGD	alpha
AT1G28220	AT2G33750	WGD	alpha
AT1G28280	AT2G33780	WGD	alpha
AT1G28290	AT2G33790	WGD	alpha
AT1G28330	AT2G33830	WGD	alpha
AT1G28350	AT2G33840	WGD	alpha
AT1G28400	AT2G33850	WGD	alpha
AT1G28550	AT2G33870	WGD	alpha
AT1G28960	AT2G33980	WGD	alpha
AT1G29020	AT2G34030	WGD	alpha
AT1G29030	AT2G34040	WGD	alpha
AT1G29050	AT2G34070	WGD	alpha
AT1G29080	AT2G34080	WGD	alpha
AT1G29160	AT2G34140	WGD	alpha
AT1G29170	AT2G34150	WGD	alpha
AT1G29220	AT2G34185	WGD	alpha
AT1G29230	AT2G34180	WGD	alpha
AT1G29240	AT2G34170	WGD	alpha
AT1G29250	AT2G34160	WGD	alpha
AT1G29310	AT2G34250	WGD	alpha
AT1G29470	AT2G34300	WGD	alpha
AT1G29530	AT2G34310	WGD	alpha
AT1G29540	AT2G34330	WGD	alpha
AT1G29640	AT2G34340	WGD	alpha
AT1G29710	AT2G34370	WGD	alpha
AT1G29760	AT2G34380	WGD	alpha
AT1G29890	AT2G34410	WGD	alpha
AT1G29910	AT2G34420	WGD	alpha
AT1G29980	AT2G34510	WGD	alpha
AT1G30040	AT2G34555	WGD	alpha
AT1G30105	AT2G34595	WGD	alpha
AT1G30120	AT2G34590	WGD	alpha
AT1G30135	AT2G34600	WGD	alpha
AT1G30190	AT2G34610	WGD	alpha
AT1G30400	AT2G34660	WGD	alpha
AT1G30490	AT2G34710	WGD	alpha
AT1G30500	AT2G34720	WGD	alpha
AT1G30590	AT2G34750	WGD	alpha
AT1G30620	AT2G34850	WGD	alpha
AT1G30630	AT2G34840	WGD	alpha
AT1G30650	AT2G34830	WGD	alpha
AT1G30670	AT2G34820	WGD	alpha
AT1G30710	AT2G34810	WGD	alpha
AT1G30810	AT2G34880	WGD	alpha
AT1G30820	AT2G34890	WGD	alpha
AT1G30850	AT2G34910	WGD	alpha
AT1G30860	AT2G34920	WGD	alpha
AT1G30900	AT2G34940	WGD	alpha
AT1G31020	AT2G35010	WGD	alpha
AT1G31070	AT2G35020	WGD	alpha
AT1G31120	AT2G35060	WGD	alpha
AT1G31310	AT2G35640	WGD	alpha
AT1G31340	AT2G35635	WGD	alpha
AT1G31420	AT2G35620	WGD	alpha
AT1G31760	AT2G35605	WGD	alpha
AT1G31880	AT2G35600	WGD	alpha
AT1G31940	AT2G35585	WGD	alpha
AT1G32150	AT2G35530	WGD	alpha
AT1G32210	AT2G35520	WGD	alpha
AT1G32230	AT2G35510	WGD	alpha
AT1G32260	AT2G35480	WGD	alpha
AT1G32270	AT2G35460	WGD	alpha
AT1G32360	AT2G35430	WGD	alpha
AT1G32380	AT2G35390	WGD	alpha
AT1G32470	AT2G35370	WGD	alpha
AT1G32490	AT2G35340	WGD	alpha
AT1G32530	AT2G35330	WGD	alpha
AT1G32560	AT2G35300	WGD	alpha
AT1G32580	AT2G35240	WGD	alpha
AT1G32580	AT5G44780	WGD	alpha
AT1G32610	AT2G35230	WGD	alpha
AT1G32690	AT2G35200	WGD	alpha
AT1G32760	AT4G10630	WGD	alpha
AT1G32790	AT4G10610	WGD	alpha
AT1G32800	AT4G10600	WGD	alpha
AT1G32850	AT4G10570	WGD	alpha
AT1G32940	AT4G10550	WGD	alpha
AT1G33040	AT4G10480	WGD	alpha
AT1G33050	AT4G10470	WGD	alpha
AT1G33140	AT4G10450	WGD	alpha
AT1G33170	AT4G10440	WGD	alpha
AT1G33230	AT4G10430	WGD	alpha
AT1G33260	AT4G10390	WGD	alpha
AT1G33280	AT4G10350	WGD	alpha
AT1G33480	AT4G10170	WGD	alpha
AT1G33680	AT4G10070	WGD	alpha
AT1G33700	AT4G10060	WGD	alpha
AT1G33770	AT4G10010	WGD	alpha
AT1G33800	AT4G09990	WGD	alpha
AT1G33970	AT4G09950	WGD	alpha
AT1G33990	AT4G09900	WGD	alpha
AT1G34020	AT4G09810	WGD	alpha
AT1G34030	AT4G09800	WGD	alpha
AT1G34100	AT4G09760	WGD	alpha
AT1G34200	AT4G09670	WGD	alpha
AT1G34470	AT4G09640	WGD	alpha
AT1G34550	AT4G09630	WGD	alpha
AT1G34780	AT4G08930	WGD	alpha
AT1G35120	AT4G08956	WGD	alpha
AT1G35140	AT4G08950	WGD	alpha
AT1G35160	AT4G09000	WGD	alpha
AT1G35320	AT4G09260	WGD	alpha
AT1G35330	AT4G09130	WGD	alpha
AT1G35460	AT4G09180	WGD	alpha
AT1G35470	AT4G09340	WGD	alpha
AT1G35515	AT4G09460	WGD	alpha
AT1G35580	AT4G09510	WGD	alpha
AT1G35625	AT4G09560	WGD	alpha
AT1G35670	AT4G09570	WGD	alpha
AT1G47960	AT3G17140	WGD	alpha
AT1G48010	AT3G17220	WGD	alpha
AT1G48030	AT3G17240	WGD	alpha
AT1G48040	AT3G17250	WGD	alpha
AT1G48110	AT3G17330	WGD	alpha
AT1G48210	AT3G17410	WGD	alpha
AT1G48230	AT3G17430	WGD	alpha
AT1G48240	AT3G17440	WGD	alpha
AT1G48260	AT3G17510	WGD	alpha
AT1G48330	AT3G17580	WGD	alpha
AT1G48370	AT3G17650	WGD	alpha
AT1G48430	AT3G17770	WGD	alpha
AT1G48440	AT3G17780	WGD	alpha
AT1G48450	AT3G17800	WGD	alpha
AT1G48470	AT3G17820	WGD	alpha
AT1G48480	AT3G17840	WGD	alpha
AT1G48490	AT3G17850	WGD	alpha
AT1G48500	AT3G17860	WGD	alpha
AT1G48510	AT3G17910	WGD	alpha
AT1G48540	AT3G17920	WGD	alpha
AT1G48590	AT3G17980	WGD	alpha
AT1G48600	AT3G18000	WGD	alpha
AT1G48620	AT3G18035	WGD	alpha
AT1G48625	AT3G18120	WGD	alpha
AT1G48630	AT3G18130	WGD	alpha
AT1G48640	AT3G18160	WGD	alpha
AT1G48700	AT3G18210	WGD	alpha
AT1G48750	AT3G18280	WGD	alpha
AT1G48770	AT3G18295	WGD	alpha
AT1G48780	AT3G18300	WGD	alpha
AT1G48840	AT3G18350	WGD	alpha
AT1G48920	AT3G18610	WGD	alpha
AT1G48940	AT3G18590	WGD	alpha
AT1G48990	AT3G18570	WGD	alpha
AT1G49000	AT3G18560	WGD	alpha
AT1G49030	AT3G18470	WGD	alpha
AT1G49140	AT3G18410	WGD	alpha
AT1G49160	AT3G18750	WGD	alpha
AT1G49220	AT3G18773	WGD	alpha
AT1G49240	AT3G18780	WGD	alpha
AT1G49270	AT3G18810	WGD	alpha
AT1G49300	AT3G18820	WGD	alpha
AT1G49400	AT3G18880	WGD	alpha
AT1G49450	AT3G18950	WGD	alpha
AT1G49480	AT3G18990	WGD	alpha
AT1G49490	AT3G19020	WGD	alpha
AT1G49500	AT3G19030	WGD	alpha
AT1G49520	AT3G19080	WGD	alpha
AT1G49580	AT3G19100	WGD	alpha
AT1G49600	AT3G19130	WGD	alpha
AT1G49620	AT3G19150	WGD	alpha
AT1G49630	AT3G19170	WGD	alpha
AT1G49710	AT3G19280	WGD	alpha
AT1G49720	AT3G19290	WGD	alpha
AT1G49730	AT3G19300	WGD	alpha
AT1G49740	AT3G19310	WGD	alpha
AT1G49750	AT3G19320	WGD	alpha
AT1G49760	AT3G19350	WGD	alpha
AT1G49780	AT3G19380	WGD	alpha
AT1G49810	AT3G19490	WGD	alpha
AT1G49830	AT3G19500	WGD	alpha
AT1G49840	AT3G19540	WGD	alpha
AT1G49890	AT3G19570	WGD	alpha
AT1G49900	AT3G19580	WGD	alpha
AT1G49910	AT3G19590	WGD	alpha
AT1G50040	AT3G19680	WGD	alpha
AT1G50060	AT3G19690	WGD	alpha
AT1G50090	AT3G19710	WGD	alpha
AT1G50140	AT3G19740	WGD	alpha
AT1G50150	AT3G19750	WGD	alpha
AT1G50260	AT3G19830	WGD	alpha
AT1G50280	AT3G19850	WGD	alpha
AT1G50310	AT3G19940	WGD	alpha
AT1G50350	AT3G19950	WGD	alpha
AT1G50360	AT3G19960	WGD	alpha
AT1G50370	AT3G19980	WGD	alpha
AT1G50400	AT3G20000	WGD	alpha
AT1G50410	AT3G20010	WGD	alpha
AT1G50460	AT3G20040	WGD	alpha
AT1G50490	AT3G20060	WGD	alpha
AT1G50520	AT3G20130	WGD	alpha
AT1G50610	AT3G20190	WGD	alpha
AT1G50620	AT3G20280	WGD	alpha
AT1G50630	AT3G20300	WGD	alpha
AT1G50640	AT3G20310	WGD	alpha
AT1G50660	AT3G20350	WGD	alpha
AT1G50700	AT3G20410	WGD	alpha
AT1G50740	AT3G20510	WGD	alpha
AT1G50840	AT3G20540	WGD	alpha
AT1G50925	AT3G20558	WGD	alpha
AT1G50930	AT3G20558	WGD	alpha
AT1G50950	AT3G20560	WGD	alpha
AT1G51055	AT3G20650	WGD	alpha
AT1G51060	AT3G20670	WGD	alpha
AT1G51130	AT3G20760	WGD	alpha
AT1G51170	AT3G20830	WGD	alpha
AT1G51190	AT3G20840	WGD	alpha
AT1G51220	AT3G20880	WGD	alpha
AT1G51390	AT3G20970	WGD	alpha
AT1G51400	AT3G21055	WGD	alpha
AT1G51460	AT3G21090	WGD	alpha
AT1G51520	AT3G21100	WGD	alpha
AT1G51560	AT3G21140	WGD	alpha
AT1G51590	AT3G21160	WGD	alpha
AT1G51600	AT3G21175	WGD	alpha
AT1G51630	AT3G21190	WGD	alpha
AT1G51650	AT3G21213	WGD	alpha
AT1G51660	AT3G21220	WGD	alpha
AT1G51680	AT3G21240	WGD	alpha
AT1G51700	AT3G21270	WGD	alpha
AT1G51710	AT3G21280	WGD	alpha
AT1G51770	AT3G21310	WGD	alpha
AT1G51800	AT3G21340	WGD	alpha
AT1G51950	AT3G16500	WGD	alpha
AT1G51960	AT3G16490	WGD	alpha
AT1G51980	AT3G16480	WGD	alpha
AT1G52000	AT3G16410	WGD	alpha
AT1G52030	AT3G21380	WGD	alpha
AT1G52140	AT3G16330	WGD	alpha
AT1G52160	AT3G16260	WGD	alpha
AT1G52180	AT3G16240	WGD	alpha
AT1G52190	AT3G16180	WGD	alpha
AT1G52195	AT3G16175	WGD	alpha
AT1G52230	AT3G16140	WGD	alpha
AT1G52240	AT3G16130	WGD	alpha
AT1G52250	AT3G16120	WGD	alpha
AT1G52260	AT3G16110	WGD	alpha
AT1G52280	AT3G16100	WGD	alpha
AT1G52300	AT3G16080	WGD	alpha
AT1G52360	AT3G15980	WGD	alpha
AT1G52380	AT3G15970	WGD	alpha
AT1G52410	AT3G15960	WGD	alpha
AT1G52420	AT3G15940	WGD	alpha
AT1G52540	AT3G15890	WGD	alpha
AT1G52570	AT3G15730	WGD	alpha
AT1G52600	AT3G15710	WGD	alpha
AT1G52660	AT3G15700	WGD	alpha
AT1G52670	AT3G15690	WGD	alpha
AT1G52690	AT3G15670	WGD	alpha
AT1G52700	AT3G15650	WGD	alpha
AT1G52720	AT3G15630	WGD	alpha
AT1G52730	AT3G15610	WGD	alpha
AT1G52770	AT3G15570	WGD	alpha
AT1G52830	AT3G15540	WGD	alpha
AT1G52855	AT3G15535	WGD	alpha
AT1G52880	AT3G15510	WGD	alpha
AT1G52910	AT3G15480	WGD	alpha
AT1G52930	AT3G15460	WGD	alpha
AT1G53020	AT3G15355	WGD	alpha
AT1G53030	AT3G15352	WGD	alpha
AT1G53100	AT3G15350	WGD	alpha
AT1G53110	AT3G15340	WGD	alpha
AT1G53160	AT3G15270	WGD	alpha
AT1G53165	AT3G15220	WGD	alpha
AT1G53165	AT3G15250	WGD	alpha
AT1G53170	AT3G15210	WGD	alpha
AT1G53180	AT3G15115	WGD	alpha
AT1G53190	AT3G15070	WGD	alpha
AT1G53230	AT3G15030	WGD	alpha
AT1G53240	AT3G15020	WGD	alpha
AT1G53260	AT3G15000	WGD	alpha
AT1G53280	AT3G14990	WGD	alpha
AT1G53290	AT3G14960	WGD	alpha
AT1G53300	AT3G14950	WGD	alpha
AT1G53310	AT3G14940	WGD	alpha
AT1G53380	AT3G14870	WGD	alpha
AT1G53420	AT3G14840	WGD	alpha
AT1G53450	AT3G14830	WGD	alpha
AT1G53470	AT3G14810	WGD	alpha
AT1G53500	AT3G14790	WGD	alpha
AT1G53510	AT3G14720	WGD	alpha
AT1G53560	AT3G14595	WGD	alpha
AT1G53590	AT3G14590	WGD	alpha
AT1G53650	AT3G14450	WGD	alpha
AT1G53660	AT3G14410	WGD	alpha
AT1G53700	AT3G14370	WGD	alpha
AT1G53820	AT3G14320	WGD	alpha
AT1G53830	AT3G14310	WGD	alpha
AT1G53840	AT3G14300	WGD	alpha
AT1G53850	AT3G14290	WGD	alpha
AT1G53870	AT3G14260	WGD	alpha
AT1G53880	AT3G14260	WGD	alpha
AT1G53910	AT3G14230	WGD	alpha
AT1G53920	AT3G14225	WGD	alpha
AT1G54000	AT3G14210	WGD	alpha
AT1G54060	AT3G14180	WGD	alpha
AT1G54070	AT3G14185	WGD	alpha
AT1G54080	AT3G14100	WGD	alpha
AT1G54090	AT3G14090	WGD	alpha
AT1G54115	AT3G14070	WGD	alpha
AT1G54120	AT3G14060	WGD	alpha
AT1G54130	AT3G14050	WGD	alpha
AT1G54160	AT3G14020	WGD	alpha
AT1G54170	AT3G14010	WGD	alpha
AT1G54180	AT3G14000	WGD	alpha
AT1G54190	AT3G13990	WGD	alpha
AT1G54200	AT3G13980	WGD	alpha
AT1G54210	AT3G13970	WGD	alpha
AT1G54220	AT3G13930	WGD	alpha
AT1G54270	AT3G13920	WGD	alpha
AT1G54280	AT3G13900	WGD	alpha
AT1G55110	AT3G13810	WGD	alpha
AT1G55120	AT3G13790	WGD	alpha
AT1G55130	AT3G13772	WGD	alpha
AT1G55140	AT3G13740	WGD	alpha
AT1G55190	AT3G13720	WGD	alpha
AT1G55200	AT3G13690	WGD	alpha
AT1G55205	AT3G13674	WGD	alpha
AT1G55210	AT3G13662	WGD	alpha
AT1G55290	AT3G13610	WGD	alpha
AT1G55310	AT3G13570	WGD	alpha
AT1G55330	AT3G13520	WGD	alpha
AT1G55360	AT3G13510	WGD	alpha
AT1G55365	AT3G13500	WGD	alpha
AT1G55390	AT3G13590	WGD	alpha
AT1G55475	AT3G13480	WGD	alpha
AT1G55490	AT3G13470	WGD	alpha
AT1G55500	AT3G13460	WGD	alpha
AT1G55510	AT3G13450	WGD	alpha
AT1G55520	AT3G13445	WGD	alpha
AT1G55530	AT3G13430	WGD	alpha
AT1G55560	AT3G13400	WGD	alpha
AT1G55610	AT3G13380	WGD	alpha
AT1G55650	AT3G13350	WGD	alpha
AT1G55680	AT3G13340	WGD	alpha
AT1G55720	AT3G13320	WGD	alpha
AT1G55820	AT3G13222	WGD	alpha
AT1G55890	AT3G13160	WGD	alpha
AT1G55920	AT3G13110	WGD	alpha
AT1G55930	AT3G13070	WGD	alpha
AT1G55960	AT3G13062	WGD	alpha
AT1G55970	AT3G12980	WGD	alpha
AT1G56010	AT3G12975	WGD	alpha
AT1G56020	AT3G12970	WGD	alpha
AT1G56045	AT3G12965	WGD	alpha
AT1G56100	AT3G12880	WGD	alpha
AT1G56110	AT3G12860	WGD	alpha
AT1G56150	AT3G12830	WGD	alpha
AT1G56160	AT3G12820	WGD	alpha
AT1G56190	AT3G12780	WGD	alpha
AT1G63300	AT5G41140	WGD	alpha
AT1G63400	AT5G41170	WGD	alpha
AT1G63430	AT5G41180	WGD	alpha
AT1G63450	AT5G41250	WGD	alpha
AT1G63500	AT5G41260	WGD	alpha
AT1G63600	AT5G41300	WGD	alpha
AT1G63640	AT5G41310	WGD	alpha
AT1G63650	AT5G41315	WGD	alpha
AT1G63800	AT5G41340	WGD	alpha
AT1G63820	AT5G41380	WGD	alpha
AT1G63830	AT5G41390	WGD	alpha
AT1G63840	AT5G41400	WGD	alpha
AT1G64000	AT5G41570	WGD	alpha
AT1G64090	AT5G41600	WGD	alpha
AT1G64170	AT5G41610	WGD	alpha
AT1G64180	AT5G41620	WGD	alpha
AT1G64185	AT5G41650	WGD	alpha
AT1G64190	AT5G41670	WGD	alpha
AT1G64210	AT5G41680	WGD	alpha
AT1G64220	AT5G41685	WGD	alpha
AT1G64230	AT5G41700	WGD	alpha
AT1G64240	AT5G41710	WGD	alpha
AT1G64290	AT5G41720	WGD	alpha
AT1G64300	AT5G41730	WGD	alpha
AT1G64320	AT5G41780	WGD	alpha
AT1G64330	AT5G41790	WGD	alpha
AT1G64340	AT5G41810	WGD	alpha
AT1G64490	AT5G42060	WGD	alpha
AT1G64520	AT5G42040	WGD	alpha
AT1G64610	AT5G42010	WGD	alpha
AT1G64630	AT5G41990	WGD	alpha
AT1G64670	AT5G41900	WGD	alpha
AT1G65090	AT5G36100	WGD	alpha
AT1G65220	AT5G36230	WGD	alpha
AT1G65240	AT5G36260	WGD	alpha
AT1G65290	AT5G36280	WGD	alpha
AT1G65690	AT5G36970	WGD	alpha
AT1G65710	AT5G37010	WGD	alpha
AT1G65780	AT5G37150	WGD	alpha
AT1G66160	AT5G37490	WGD	alpha
AT1G66180	AT5G37540	WGD	alpha
AT1G66190	AT5G37550	WGD	alpha
AT1G66200	AT5G37600	WGD	alpha
AT1G66260	AT5G37720	WGD	alpha
AT1G66360	AT5G37740	WGD	alpha
AT1G66400	AT5G37770	WGD	alpha
AT1G66460	AT5G37790	WGD	alpha
AT1G66470	AT5G37800	WGD	alpha
AT1G66480	AT5G37840	WGD	alpha
AT1G66610	AT5G37890	WGD	alpha
AT1G66700	AT5G38100	WGD	alpha
AT1G66740	AT5G38110	WGD	alpha
AT1G66840	AT5G38150	WGD	alpha
AT1G66850	AT5G38195	WGD	alpha
AT1G66860	AT5G38200	WGD	alpha
AT1G66880	AT5G38210	WGD	alpha
AT1G66900	AT5G38220	WGD	alpha
AT1G66910	AT5G38280	WGD	alpha
AT1G66920	AT5G38240	WGD	alpha
AT1G67035	AT5G38300	WGD	alpha
AT1G67050	AT5G38320	WGD	alpha
AT1G67090	AT5G38430	WGD	alpha
AT1G67110	AT5G38450	WGD	alpha
AT1G67210	AT5G38600	WGD	alpha
AT1G67250	AT5G38650	WGD	alpha
AT1G67270	AT5G38690	WGD	alpha
AT2G14520	AT4G33700	WGD	alpha
AT2G14580	AT4G33710	WGD	alpha
AT2G14610	AT4G33730	WGD	alpha
AT2G14690	AT4G33820	WGD	alpha
AT2G14760	AT4G33880	WGD	alpha
AT2G14850	AT4G33890	WGD	alpha
AT2G14860	AT4G33905	WGD	alpha
AT2G14880	AT4G34290	WGD	alpha
AT2G15090	AT4G34250	WGD	alpha
AT2G15300	AT4G34220	WGD	alpha
AT2G15480	AT4G34131	WGD	alpha
AT2G15500	AT4G34110	WGD	alpha
AT2G15530	AT4G34040	WGD	alpha
AT2G15590	AT4G33990	WGD	alpha
AT2G15610	AT4G33985	WGD	alpha
AT2G15770	AT4G33930	WGD	alpha
AT2G15830	AT4G33960	WGD	alpha
AT2G15880	AT4G33970	WGD	alpha
AT2G16090	AT4G34370	WGD	alpha
AT2G16200	AT4G34450	WGD	alpha
AT2G16230	AT4G34480	WGD	alpha
AT2G16280	AT4G34520	WGD	alpha
AT2G16360	AT4G34555	WGD	alpha
AT2G16365	AT4G34550	WGD	alpha
AT2G16370	AT4G34570	WGD	alpha
AT2G16380	AT4G34580	WGD	alpha
AT2G16385	AT4G34600	WGD	alpha
AT2G16400	AT4G34610	WGD	alpha
AT2G16500	AT4G34710	WGD	alpha
AT2G16510	AT4G34720	WGD	alpha
AT2G16570	AT4G34740	WGD	alpha
AT2G16580	AT4G34760	WGD	alpha
AT2G16600	AT4G34870	WGD	alpha
AT2G16660	AT4G34950	WGD	alpha
AT2G16700	AT4G34970	WGD	alpha
AT2G16720	AT4G34990	WGD	alpha
AT2G16730	AT4G35010	WGD	alpha
AT2G16750	AT4G35030	WGD	alpha
AT2G16770	AT4G35040	WGD	alpha
AT2G16780	AT4G35050	WGD	alpha
AT2G16800	AT4G35080	WGD	alpha
AT2G16850	AT4G35100	WGD	alpha
AT2G16900	AT4G35110	WGD	alpha
AT2G17070	AT4G35210	WGD	alpha
AT2G17090	AT4G35230	WGD	alpha
AT2G17110	AT4G35240	WGD	alpha
AT2G17130	AT4G35260	WGD	alpha
AT2G17150	AT4G35270	WGD	alpha
AT2G17160	AT4G35230	WGD	alpha
AT2G17180	AT4G35280	WGD	alpha
AT2G17260	AT4G35290	WGD	alpha
AT2G17290	AT4G35310	WGD	alpha
AT2G17300	AT4G35320	WGD	alpha
AT2G17320	AT4G35360	WGD	alpha
AT2G17380	AT4G35410	WGD	alpha
AT2G17390	AT4G35450	WGD	alpha
AT2G17420	AT4G35460	WGD	alpha
AT2G17440	AT4G35470	WGD	alpha
AT2G17450	AT4G35480	WGD	alpha
AT2G17530	AT4G35500	WGD	alpha
AT2G17540	AT4G35510	WGD	alpha
AT2G17560	AT4G35570	WGD	alpha
AT2G17620	AT4G35620	WGD	alpha
AT2G17630	AT4G35630	WGD	alpha
AT2G17640	AT4G35640	WGD	alpha
AT2G17660	AT4G35655	WGD	alpha
AT2G17680	AT4G35690	WGD	alpha
AT2G17700	AT4G35780	WGD	alpha
AT2G17720	AT4G35820	WGD	alpha
AT2G17730	AT4G35840	WGD	alpha
AT2G17760	AT4G35880	WGD	alpha
AT2G17770	AT4G35900	WGD	alpha
AT2G17780	AT4G35920	WGD	alpha
AT2G17800	AT4G35950	WGD	alpha
AT2G17840	AT4G35980	WGD	alpha
AT2G17860	AT4G36010	WGD	alpha
AT2G17870	AT4G36020	WGD	alpha
AT2G17880	AT4G36040	WGD	alpha
AT2G17890	AT4G36070	WGD	alpha
AT2G17970	AT4G36090	WGD	alpha
AT2G17980	AT4G36100	WGD	alpha
AT2G17990	AT4G36105	WGD	alpha
AT2G18010	AT4G36110	WGD	alpha
AT2G18020	AT4G36130	WGD	alpha
AT2G18060	AT4G36160	WGD	alpha
AT2G18080	AT4G36190	WGD	alpha
AT2G18100	AT4G36210	WGD	alpha
AT2G18115	AT4G36230	WGD	alpha
AT2G18120	AT4G36260	WGD	alpha
AT2G18130	AT4G36350	WGD	alpha
AT2G18140	AT4G36430	WGD	alpha
AT2G18170	AT4G36450	WGD	alpha
AT2G18180	AT4G36490	WGD	alpha
AT2G18210	AT4G36500	WGD	alpha
AT2G18300	AT4G36540	WGD	alpha
AT2G18325	AT4G36570	WGD	alpha
AT2G18330	AT4G36580	WGD	alpha
AT2G18340	AT4G36600	WGD	alpha
AT2G18360	AT4G36610	WGD	alpha
AT2G18380	AT4G36620	WGD	alpha
AT2G18480	AT4G36670	WGD	alpha
AT2G18520	AT4G36680	WGD	alpha
AT2G18540	AT4G36700	WGD	alpha
AT2G18550	AT4G36740	WGD	alpha
AT2G18570	AT4G36770	WGD	alpha
AT2G18590	AT4G36790	WGD	alpha
AT2G18600	AT4G36800	WGD	alpha
AT2G18620	AT4G36810	WGD	alpha
AT2G18650	AT4G30400	WGD	alpha
AT2G18660	AT4G30380	WGD	alpha
AT2G18670	AT4G30370	WGD	alpha
AT2G18730	AT4G30340	WGD	alpha
AT2G18740	AT4G30330	WGD	alpha
AT2G18800	AT4G30270	WGD	alpha
AT2G18840	AT4G30260	WGD	alpha
AT2G18860	AT4G30240	WGD	alpha
AT2G18870	AT4G30200	WGD	alpha
AT2G18960	AT4G30190	WGD	alpha
AT2G18980	AT4G30170	WGD	alpha
AT2G19010	AT4G30140	WGD	alpha
AT2G19090	AT4G30130	WGD	alpha
AT2G19110	AT4G30120	WGD	alpha
AT2G19120	AT4G30100	WGD	alpha
AT2G19160	AT4G30060	WGD	alpha
AT2G19170	AT4G30020	WGD	alpha
AT2G19190	AT4G29990	WGD	alpha
AT2G19240	AT4G29950	WGD	alpha
AT2G19330	AT4G29880	WGD	alpha
AT2G19340	AT4G29870	WGD	alpha
AT2G19350	AT4G29850	WGD	alpha
AT2G19390	AT4G29790	WGD	alpha
AT2G19500	AT4G29740	WGD	alpha
AT2G19520	AT4G29730	WGD	alpha
AT2G19570	AT4G29650	WGD	alpha
AT2G19670	AT4G29510	WGD	alpha
AT2G19680	AT4G29480	WGD	alpha
AT2G19690	AT4G29470	WGD	alpha
AT2G19710	AT4G29440	WGD	alpha
AT2G19720	AT4G29430	WGD	alpha
AT2G19730	AT4G29410	WGD	alpha
AT2G19750	AT4G29390	WGD	alpha
AT2G19760	AT4G29350	WGD	alpha
AT2G19780	AT4G29240	WGD	alpha
AT2G19810	AT4G29190	WGD	alpha
AT2G19830	AT4G29160	WGD	alpha
AT2G19860	AT4G29130	WGD	alpha
AT2G20030	AT4G28890	WGD	alpha
AT2G20100	AT4G29100	WGD	alpha
AT2G20110	AT4G29000	WGD	alpha
AT2G20140	AT4G29040	WGD	alpha
AT2G20180	AT4G28810	WGD	alpha
AT2G20230	AT4G28770	WGD	alpha
AT2G20240	AT4G28760	WGD	alpha
AT2G20260	AT4G28750	WGD	alpha
AT2G20270	AT4G28730	WGD	alpha
AT2G20290	AT4G28710	WGD	alpha
AT2G20310	AT4G28690	WGD	alpha
AT2G20340	AT4G28680	WGD	alpha
AT2G20400	AT4G28610	WGD	alpha
AT2G20430	AT4G28555	WGD	alpha
AT2G20440	AT4G28550	WGD	alpha
AT2G20530	AT4G28510	WGD	alpha
AT2G20550	AT4G28480	WGD	alpha
AT2G20580	AT4G28470	WGD	alpha
AT2G20590	AT4G28430	WGD	alpha
AT2G20610	AT4G28420	WGD	alpha
AT2G20630	AT4G28400	WGD	alpha
AT2G20650	AT4G28370	WGD	alpha
AT2G20680	AT4G28320	WGD	alpha
AT2G20700	AT4G28280	WGD	alpha
AT2G20750	AT4G28250	WGD	alpha
AT2G20760	AT4G28235	WGD	alpha
AT2G20800	AT4G28220	WGD	alpha
AT2G20825	AT4G28190	WGD	alpha
AT2G20870	AT4G28160	WGD	alpha
AT2G20880	AT4G28140	WGD	alpha
AT2G20900	AT4G28130	WGD	alpha
AT2G20960	AT4G38560	WGD	alpha
AT2G21060	AT4G38680	WGD	alpha
AT2G21110	AT4G38700	WGD	alpha
AT2G21120	AT4G38730	WGD	alpha
AT2G21130	AT4G38740	WGD	alpha
AT2G21140	AT4G38770	WGD	alpha
AT2G21190	AT4G38790	WGD	alpha
AT2G21210	AT4G38840	WGD	alpha
AT2G21230	AT4G38900	WGD	alpha
AT2G21240	AT4G38910	WGD	alpha
AT2G21270	AT4G38930	WGD	alpha
AT2G21300	AT4G38950	WGD	alpha
AT2G21320	AT4G38960	WGD	alpha
AT2G21330	AT4G38970	WGD	alpha
AT2G21340	AT4G39030	WGD	alpha
AT2G21350	AT4G39040	WGD	alpha
AT2G21380	AT4G39050	WGD	alpha
AT2G21410	AT4G39080	WGD	alpha
AT2G21430	AT4G39090	WGD	alpha
AT2G21480	AT4G39110	WGD	alpha
AT2G21490	AT4G39130	WGD	alpha
AT2G21500	AT4G39140	WGD	alpha
AT2G21510	AT4G39150	WGD	alpha
AT2G21540	AT4G39180	WGD	alpha
AT2G21560	AT4G39190	WGD	alpha
AT2G21580	AT4G39200	WGD	alpha
AT2G21590	AT4G39210	WGD	alpha
AT2G21600	AT4G39220	WGD	alpha
AT2G21650	AT4G39250	WGD	alpha
AT2G21660	AT4G39260	WGD	alpha
AT2G21730	AT4G39330	WGD	alpha
AT2G21740	AT4G39340	WGD	alpha
AT2G21770	AT4G39350	WGD	alpha
AT2G21940	AT4G39540	WGD	alpha
AT2G21950	AT4G39550	WGD	alpha
AT2G21990	AT4G39610	WGD	alpha
AT2G22170	AT4G39730	WGD	alpha
AT2G22190	AT4G39770	WGD	alpha
AT2G22200	AT4G39780	WGD	alpha
AT2G22240	AT4G39800	WGD	alpha
AT2G22270	AT4G39860	WGD	alpha
AT2G22290	AT4G39890	WGD	alpha
AT2G22310	AT4G39910	WGD	alpha
AT2G22330	AT4G39950	WGD	alpha
AT2G22360	AT4G39960	WGD	alpha
AT2G22390	AT4G39990	WGD	alpha
AT2G22400	AT4G40000	WGD	alpha
AT2G22430	AT4G40060	WGD	alpha
AT2G22475	AT4G40100	WGD	alpha
AT2G22620	AT4G38030	WGD	alpha
AT2G22630	AT4G37940	WGD	alpha
AT2G22660	AT4G37900	WGD	alpha
AT2G22680	AT4G37890	WGD	alpha
AT2G22690	AT4G37880	WGD	alpha
AT2G22720	AT4G37860	WGD	alpha
AT2G22750	AT4G37850	WGD	alpha
AT2G22800	AT4G37790	WGD	alpha
AT2G22810	AT4G37770	WGD	alpha
AT2G22830	AT4G37760	WGD	alpha
AT2G22840	AT4G37740	WGD	alpha
AT2G22850	AT4G37730	WGD	alpha
AT2G22860	AT4G37720	WGD	alpha
AT2G22880	AT4G37710	WGD	alpha
AT2G22910	AT4G37670	WGD	alpha
AT2G22950	AT4G37640	WGD	alpha
AT2G23050	AT4G37590	WGD	alpha
AT2G23060	AT4G37580	WGD	alpha
AT2G23170	AT4G37390	WGD	alpha
AT2G23190	AT4G37370	WGD	alpha
AT2G23270	AT4G37290	WGD	alpha
AT2G23290	AT4G37260	WGD	alpha
AT2G23300	AT4G37250	WGD	alpha
AT2G23340	AT4G36900	WGD	alpha
AT2G23345	AT4G36910	WGD	alpha
AT2G23420	AT4G36940	WGD	alpha
AT2G23520	AT4G37100	WGD	alpha
AT2G23530	AT4G37110	WGD	alpha
AT2G23550	AT4G37150	WGD	alpha
AT2G23630	AT4G37160	WGD	alpha
AT2G23680	AT4G37220	WGD	alpha
AT2G23690	AT4G37240	WGD	alpha
AT2G23760	AT4G36870	WGD	alpha
AT2G23790	AT4G36820	WGD	alpha
AT2G23800	AT4G36810	WGD	alpha
AT2G23810	AT4G30430	WGD	alpha
AT2G23910	AT4G30470	WGD	alpha
AT2G23940	AT4G30500	WGD	alpha
AT2G23950	AT4G30520	WGD	alpha
AT2G23960	AT4G30530	WGD	alpha
AT2G23980	AT4G30560	WGD	alpha
AT2G23990	AT4G30590	WGD	alpha
AT2G24000	AT4G30610	WGD	alpha
AT2G24010	AT4G30810	WGD	alpha
AT2G24040	AT4G30660	WGD	alpha
AT2G24050	AT4G30680	WGD	alpha
AT2G24060	AT4G30690	WGD	alpha
AT2G24070	AT4G30740	WGD	alpha
AT2G24100	AT4G30780	WGD	alpha
AT2G24140	AT4G30830	WGD	alpha
AT2G24150	AT4G30850	WGD	alpha
AT2G24200	AT4G30920	WGD	alpha
AT2G24240	AT4G30940	WGD	alpha
AT2G24260	AT4G30980	WGD	alpha
AT2G24290	AT4G30990	WGD	alpha
AT2G24300	AT4G31000	WGD	alpha
AT2G24320	AT4G31020	WGD	alpha
AT2G24330	AT4G31090	WGD	alpha
AT2G24360	AT4G31170	WGD	alpha
AT2G24370	AT4G31230	WGD	alpha
AT2G24390	AT4G31310	WGD	alpha
AT2G24400	AT4G31320	WGD	alpha
AT2G24420	AT4G31340	WGD	alpha
AT2G24440	AT4G31360	WGD	alpha
AT2G24450	AT4G31370	WGD	alpha
AT2G24500	AT4G31420	WGD	alpha
AT2G24530	AT4G31440	WGD	alpha
AT2G24550	AT4G31510	WGD	alpha
AT2G24570	AT4G31550	WGD	alpha
AT2G24590	AT4G31580	WGD	alpha
AT2G24630	AT4G31590	WGD	alpha
AT2G24640	AT4G31670	WGD	alpha
AT2G24650	AT4G31650	WGD	alpha
AT2G24710	AT4G31710	WGD	alpha
AT2G24762	AT4G31730	WGD	alpha
AT2G24800	AT4G31760	WGD	alpha
AT2G25000	AT4G31800	WGD	alpha
AT2G25060	AT4G31840	WGD	alpha
AT2G25070	AT4G31860	WGD	alpha
AT2G25080	AT4G31870	WGD	alpha
AT2G25130	AT4G31890	WGD	alpha
AT2G25160	AT4G31970	WGD	alpha
AT2G25170	AT4G31900	WGD	alpha
AT2G25180	AT4G31920	WGD	alpha
AT2G25190	AT4G31980	WGD	alpha
AT2G25220	AT4G32000	WGD	alpha
AT2G25250	AT4G32020	WGD	alpha
AT2G25290	AT4G32070	WGD	alpha
AT2G25300	AT4G32120	WGD	alpha
AT2G25310	AT4G32130	WGD	alpha
AT2G25340	AT4G32150	WGD	alpha
AT2G25350	AT4G32160	WGD	alpha
AT2G25430	AT4G32280	WGD	alpha
AT2G25480	AT4G32330	WGD	alpha
AT2G25520	AT4G32390	WGD	alpha
AT2G25540	AT4G32410	WGD	alpha
AT2G25580	AT4G32450	WGD	alpha
AT2G25590	AT4G32440	WGD	alpha
AT2G25600	AT4G32500	WGD	alpha
AT2G25600	AT4G32650	WGD	alpha
AT2G25610	AT4G32530	WGD	alpha
AT2G25670	AT4G32610	WGD	alpha
AT2G25770	AT4G32870	WGD	alpha
AT2G25820	AT4G32800	WGD	alpha
AT2G25850	AT4G32850	WGD	alpha
AT2G25880	AT4G32830	WGD	alpha
AT2G25940	AT4G32940	WGD	alpha
AT2G26060	AT4G32990	WGD	alpha
AT2G26080	AT4G33010	WGD	alpha
AT2G26190	AT4G33050	WGD	alpha
AT2G26450	AT4G33230	WGD	alpha
AT2G26570	AT4G33390	WGD	alpha
AT2G35690	AT4G16760	WGD	alpha
AT2G35700	AT4G16750	WGD	alpha
AT2G35710	AT4G16600	WGD	alpha
AT2G35740	AT4G16480	WGD	alpha
AT2G35760	AT4G16442	WGD	alpha
AT2G35840	AT3G52340	WGD	alpha
AT2G35850	AT3G52360	WGD	alpha
AT2G35860	AT3G52370	WGD	alpha
AT2G35930	AT3G52450	WGD	alpha
AT2G35960	AT3G52470	WGD	alpha
AT2G36050	AT3G52540	WGD	alpha
AT2G36060	AT3G52560	WGD	alpha
AT2G36160	AT3G52580	WGD	alpha
AT2G36170	AT3G52590	WGD	alpha
AT2G36190	AT3G52600	WGD	alpha
AT2G36220	AT3G52710	WGD	alpha
AT2G36250	AT3G52750	WGD	alpha
AT2G36300	AT3G52760	WGD	alpha
AT2G36308	AT3G52770	WGD	alpha
AT2G36320	AT3G52800	WGD	alpha
AT2G36350	AT3G52890	WGD	alpha
AT2G36400	AT3G52910	WGD	alpha
AT2G36410	AT3G52920	WGD	alpha
AT2G36460	AT3G52930	WGD	alpha
AT2G36500	AT3G52950	WGD	alpha
AT2G36580	AT3G52990	WGD	alpha
AT2G36620	AT3G53020	WGD	alpha
AT2G36640	AT3G53040	WGD	alpha
AT2G36680	AT3G53120	WGD	alpha
AT2G36770	AT3G53160	WGD	alpha
AT2G37030	AT3G53250	WGD	alpha
AT2G37040	AT3G53260	WGD	alpha
AT2G37060	AT3G53340	WGD	alpha
AT2G37070	AT3G53320	WGD	alpha
AT2G37080	AT3G53350	WGD	alpha
AT2G37160	AT3G53390	WGD	alpha
AT2G37170	AT3G53420	WGD	alpha
AT2G37190	AT3G53430	WGD	alpha
AT2G37210	AT3G53450	WGD	alpha
AT2G37220	AT3G53460	WGD	alpha
AT2G37280	AT3G53480	WGD	alpha
AT2G37340	AT3G53500	WGD	alpha
AT2G37360	AT3G53510	WGD	alpha
AT2G37390	AT3G53530	WGD	alpha
AT2G37400	AT3G53560	WGD	alpha
AT2G37430	AT3G53600	WGD	alpha
AT2G37470	AT3G53650	WGD	alpha
AT2G37520	AT3G53680	WGD	alpha
AT2G37550	AT3G53710	WGD	alpha
AT2G37600	AT3G53740	WGD	alpha
AT2G37620	AT3G53750	WGD	alpha
AT2G37710	AT3G53810	WGD	alpha
AT2G37760	AT3G53880	WGD	alpha
AT2G37840	AT3G53930	WGD	alpha
AT2G37870	AT3G53980	WGD	alpha
AT2G37890	AT3G53940	WGD	alpha
AT2G37900	AT3G53960	WGD	alpha
AT2G37940	AT3G54020	WGD	alpha
AT2G37960	AT3G54060	WGD	alpha
AT2G37980	AT3G54100	WGD	alpha
AT2G38100	AT3G54140	WGD	alpha
AT2G38620	AT3G54180	WGD	alpha
AT2G38630	AT3G54190	WGD	alpha
AT2G38700	AT3G54250	WGD	alpha
AT2G38800	AT3G54570	WGD	alpha
AT2G38810	AT3G54560	WGD	alpha
AT2G38820	AT3G54550	WGD	alpha
AT2G38860	AT3G54600	WGD	alpha
AT2G38940	AT3G54700	WGD	alpha
AT2G38970	AT3G54780	WGD	alpha
AT2G39010	AT3G54820	WGD	alpha
AT2G39130	AT3G54830	WGD	alpha
AT2G39220	AT3G54950	WGD	alpha
AT2G39230	AT3G54980	WGD	alpha
AT2G39250	AT3G54990	WGD	alpha
AT2G39280	AT3G55020	WGD	alpha
AT2G39290	AT3G55030	WGD	alpha
AT2G39300	AT3G55060	WGD	alpha
AT2G39350	AT3G55130	WGD	alpha
AT2G39380	AT3G55150	WGD	alpha
AT2G39390	AT3G55170	WGD	alpha
AT2G39400	AT3G55180	WGD	alpha
AT2G39430	AT3G55230	WGD	alpha
AT2G39460	AT3G55280	WGD	alpha
AT2G39470	AT3G55330	WGD	alpha
AT2G39480	AT3G55320	WGD	alpha
AT2G39640	AT3G55430	WGD	alpha
AT2G39660	AT3G55450	WGD	alpha
AT2G39700	AT3G55500	WGD	alpha
AT2G39770	AT3G55590	WGD	alpha
AT2G39790	AT3G55605	WGD	alpha
AT2G39800	AT3G55610	WGD	alpha
AT2G39820	AT3G55620	WGD	alpha
AT2G39870	AT3G55690	WGD	alpha
AT2G39880	AT3G55730	WGD	alpha
AT2G39890	AT3G55740	WGD	alpha
AT2G39900	AT3G55770	WGD	alpha
AT2G40000	AT3G55840	WGD	alpha
AT2G40110	AT3G55890	WGD	alpha
AT2G40140	AT3G55980	WGD	alpha
AT2G40150	AT3G55990	WGD	alpha
AT2G40240	AT3G56030	WGD	alpha
AT2G40270	AT3G56050	WGD	alpha
AT2G40280	AT3G56080	WGD	alpha
AT2G40300	AT3G56090	WGD	alpha
AT2G40320	AT3G55990	WGD	alpha
AT2G40380	AT3G56110	WGD	alpha
AT2G40400	AT3G56140	WGD	alpha
AT2G40410	AT3G56170	WGD	alpha
AT2G40420	AT3G56200	WGD	alpha
AT2G40435	AT3G56220	WGD	alpha
AT2G40450	AT3G56230	WGD	alpha
AT2G40475	AT3G56260	WGD	alpha
AT2G40480	AT3G56270	WGD	alpha
AT2G40510	AT3G56340	WGD	alpha
AT2G40520	AT3G56320	WGD	alpha
AT2G40580	AT3G56280	WGD	alpha
AT2G40590	AT3G56340	WGD	alpha
AT2G40670	AT3G56380	WGD	alpha
AT2G40740	AT3G56400	WGD	alpha
AT2G40790	AT3G56420	WGD	alpha
AT2G40800	AT3G56430	WGD	alpha
AT2G40810	AT3G56440	WGD	alpha
AT2G40820	AT3G56480	WGD	alpha
AT2G40830	AT3G56580	WGD	alpha
AT2G40850	AT3G56600	WGD	alpha
AT2G40900	AT3G56620	WGD	alpha
AT2G40950	AT3G56660	WGD	alpha
AT2G40960	AT3G56680	WGD	alpha
AT2G40990	AT3G56920	WGD	alpha
AT2G41010	AT3G56880	WGD	alpha
AT2G41060	AT3G56860	WGD	alpha
AT2G41070	AT3G56850	WGD	alpha
AT2G41090	AT3G56800	WGD	alpha
AT2G41130	AT3G56770	WGD	alpha
AT2G41140	AT3G56760	WGD	alpha
AT2G41150	AT3G56750	WGD	alpha
AT2G41160	AT3G56740	WGD	alpha
AT2G41180	AT3G56710	WGD	alpha
AT2G41210	AT3G56960	WGD	alpha
AT2G41240	AT3G56980	WGD	alpha
AT2G41290	AT3G57030	WGD	alpha
AT2G41310	AT3G57040	WGD	alpha
AT2G41330	AT3G57070	WGD	alpha
AT2G41340	AT3G57080	WGD	alpha
AT2G41370	AT3G57130	WGD	alpha
AT2G41450	AT3G57200	WGD	alpha
AT2G41490	AT3G57220	WGD	alpha
AT2G41560	AT3G57330	WGD	alpha
AT2G41620	AT3G57350	WGD	alpha
AT2G41630	AT3G57370	WGD	alpha
AT2G41640	AT3G57380	WGD	alpha
AT2G41740	AT3G57410	WGD	alpha
AT2G41770	AT3G57420	WGD	alpha
AT2G41790	AT3G57470	WGD	alpha
AT2G41840	AT3G57490	WGD	alpha
AT2G41850	AT3G57510	WGD	alpha
AT2G41860	AT3G57530	WGD	alpha
AT2G41870	AT3G57540	WGD	alpha
AT2G41880	AT3G57550	WGD	alpha
AT2G41940	AT3G58070	WGD	alpha
AT2G41960	AT3G58050	WGD	alpha
AT2G41980	AT3G58040	WGD	alpha
AT2G42030	AT3G58030	WGD	alpha
AT2G42080	AT3G58020	WGD	alpha
AT2G42130	AT3G58010	WGD	alpha
AT2G42140	AT3G58000	WGD	alpha
AT2G42150	AT3G57980	WGD	alpha
AT2G42180	AT3G57950	WGD	alpha
AT2G42190	AT3G57930	WGD	alpha
AT2G42200	AT3G57920	WGD	alpha
AT2G42230	AT3G57890	WGD	alpha
AT2G42260	AT3G57860	WGD	alpha
AT2G42290	AT3G57830	WGD	alpha
AT2G42300	AT3G57800	WGD	alpha
AT2G42310	AT3G57785	WGD	alpha
AT2G42320	AT3G57780	WGD	alpha
AT2G42365	AT3G58100	WGD	alpha
AT2G42370	AT3G58110	WGD	alpha
AT2G42380	AT3G58120	WGD	alpha
AT2G42430	AT3G58190	WGD	alpha
AT2G42460	AT3G58350	WGD	alpha
AT2G42500	AT3G58500	WGD	alpha
AT2G42520	AT3G58570	WGD	alpha
AT2G42580	AT3G58620	WGD	alpha
AT2G42630	AT3G58640	WGD	alpha
AT2G42650	AT3G58660	WGD	alpha
AT2G42670	AT3G58670	WGD	alpha
AT2G42680	AT3G58680	WGD	alpha
AT2G42720	AT3G58860	WGD	alpha
AT2G42740	AT3G58700	WGD	alpha
AT2G42790	AT3G58750	WGD	alpha
AT2G42830	AT3G58780	WGD	alpha
AT2G42870	AT3G58850	WGD	alpha
AT2G42960	AT3G59110	WGD	alpha
AT2G42980	AT3G59080	WGD	alpha
AT2G43010	AT3G59060	WGD	alpha
AT2G43020	AT3G59050	WGD	alpha
AT2G43050	AT3G59010	WGD	alpha
AT2G43090	AT3G58990	WGD	alpha
AT2G43160	AT3G59290	WGD	alpha
AT2G43230	AT3G59350	WGD	alpha
AT2G43240	AT3G59360	WGD	alpha
AT2G43280	AT3G59470	WGD	alpha
AT2G43290	AT3G59450	WGD	alpha
AT2G43460	AT3G59540	WGD	alpha
AT2G43490	AT3G59570	WGD	alpha
AT2G43500	AT3G59580	WGD	alpha
AT2G43630	AT3G59640	WGD	alpha
AT2G43680	AT3G59690	WGD	alpha
AT2G43690	AT3G59700	WGD	alpha
AT2G43750	AT3G59760	WGD	alpha
AT2G43790	AT3G59790	WGD	alpha
AT2G43810	AT3G59810	WGD	alpha
AT2G43850	AT3G59830	WGD	alpha
AT2G43860	AT3G59850	WGD	alpha
AT2G43940	AT3G59870	WGD	alpha
AT2G44010	AT3G59880	WGD	alpha
AT2G44020	AT3G59885	WGD	alpha
AT2G44040	AT3G59890	WGD	alpha
AT2G44080	AT3G59900	WGD	alpha
AT2G44090	AT3G59910	WGD	alpha
AT2G44100	AT3G59920	WGD	alpha
AT2G44130	AT3G59940	WGD	alpha
AT2G44140	AT3G59950	WGD	alpha
AT2G44150	AT3G59960	WGD	alpha
AT2G44160	AT3G59970	WGD	alpha
AT2G44180	AT3G59990	WGD	alpha
AT2G44190	AT3G60000	WGD	alpha
AT2G44280	AT3G60070	WGD	alpha
AT2G44330	AT3G60080	WGD	alpha
AT2G44340	AT3G60090	WGD	alpha
AT2G44350	AT3G60100	WGD	alpha
AT2G44430	AT3G60110	WGD	alpha
AT2G44450	AT3G60130	WGD	alpha
AT2G44525	AT3G60150	WGD	alpha
AT2G44590	AT3G60190	WGD	alpha
AT2G44600	AT3G60200	WGD	alpha
AT2G44650	AT3G60210	WGD	alpha
AT2G44680	AT3G60250	WGD	alpha
AT2G44770	AT3G60260	WGD	alpha
AT2G44790	AT3G60280	WGD	alpha
AT2G44800	AT3G60290	WGD	alpha
AT2G44900	AT3G60350	WGD	alpha
AT2G44910	AT3G60390	WGD	alpha
AT2G44930	AT3G60470	WGD	alpha
AT2G44940	AT3G60490	WGD	alpha
AT2G45050	AT3G60530	WGD	alpha
AT2G45070	AT3G60540	WGD	alpha
AT2G45080	AT3G60550	WGD	alpha
AT2G45110	AT3G60570	WGD	alpha
AT2G45120	AT3G60580	WGD	alpha
AT2G45140	AT3G60600	WGD	alpha
AT2G45150	AT3G60620	WGD	alpha
AT2G45160	AT3G60630	WGD	alpha
AT2G45170	AT3G60640	WGD	alpha
AT2G45210	AT3G60690	WGD	alpha
AT2G45220	AT3G60730	WGD	alpha
AT2G45260	AT3G60680	WGD	alpha
AT2G45290	AT3G60750	WGD	alpha
AT2G45360	AT3G60780	WGD	alpha
AT2G45430	AT3G60870	WGD	alpha
AT2G45440	AT3G60880	WGD	alpha
AT2G45470	AT3G60900	WGD	alpha
AT2G45540	AT3G60920	WGD	alpha
AT2G45550	AT3G61040	WGD	alpha
AT2G45650	AT3G61120	WGD	alpha
AT2G45710	AT3G61110	WGD	alpha
AT2G45740	AT3G61070	WGD	alpha
AT2G45760	AT3G61190	WGD	alpha
AT2G45800	AT3G61230	WGD	alpha
AT2G45810	AT3G61240	WGD	alpha
AT2G45820	AT3G61260	WGD	alpha
AT2G45830	AT3G61270	WGD	alpha
AT2G45850	AT3G61310	WGD	alpha
AT2G45870	AT3G61320	WGD	alpha
AT2G45900	AT3G61380	WGD	alpha
AT2G45910	AT3G61410	WGD	alpha
AT2G45920	AT3G61390	WGD	alpha
AT2G45950	AT3G61415	WGD	alpha
AT2G45960	AT3G61430	WGD	alpha
AT2G46080	AT3G61500	WGD	alpha
AT2G46110	AT3G61530	WGD	alpha
AT2G46160	AT3G61550	WGD	alpha
AT2G46170	AT3G61560	WGD	alpha
AT2G46180	AT3G61570	WGD	alpha
AT2G46210	AT3G61580	WGD	alpha
AT2G46260	AT3G61600	WGD	alpha
AT2G46310	AT3G61630	WGD	alpha
AT2G46330	AT3G61640	WGD	alpha
AT2G46380	AT3G61670	WGD	alpha
AT2G46420	AT3G61700	WGD	alpha
AT2G46530	AT3G61830	WGD	alpha
AT2G46590	AT3G61850	WGD	alpha
AT2G46610	AT3G61860	WGD	alpha
AT2G46660	AT3G61880	WGD	alpha
AT2G46680	AT3G61890	WGD	alpha
AT2G46690	AT3G61900	WGD	alpha
AT2G46770	AT3G61910	WGD	alpha
AT2G46800	AT3G61940	WGD	alpha
AT2G46810	AT3G61950	WGD	alpha
AT2G46870	AT3G61970	WGD	alpha
AT2G46930	AT3G62060	WGD	alpha
AT2G46940	AT3G62070	WGD	alpha
AT2G46970	AT3G62090	WGD	alpha
AT2G46990	AT3G62100	WGD	alpha
AT2G47000	AT3G62150	WGD	alpha
AT2G47030	AT3G62170	WGD	alpha
AT2G47060	AT3G62220	WGD	alpha
AT2G47090	AT3G62240	WGD	alpha
AT2G47110	AT3G62250	WGD	alpha
AT2G47160	AT3G62270	WGD	alpha
AT2G47170	AT3G62290	WGD	alpha
AT2G47230	AT3G62300	WGD	alpha
AT2G47250	AT3G62310	WGD	alpha
AT2G47260	AT3G62340	WGD	alpha
AT2G47440	AT3G62570	WGD	alpha
AT2G47460	AT3G62610	WGD	alpha
AT2G47480	AT3G62640	WGD	alpha
AT2G47530	AT3G62680	WGD	alpha
AT2G47560	AT3G62690	WGD	alpha
AT2G47610	AT3G62870	WGD	alpha
AT2G47630	AT3G62860	WGD	alpha
AT2G47640	AT3G62840	WGD	alpha
AT2G47650	AT3G62830	WGD	alpha
AT2G47670	AT3G62820	WGD	alpha
AT2G47690	AT3G62790	WGD	alpha
AT2G47710	AT3G62550	WGD	alpha
AT2G47730	AT3G62760	WGD	alpha
AT2G47800	AT3G62700	WGD	alpha
AT2G47870	AT3G62950	WGD	alpha
AT2G47950	AT3G62990	WGD	alpha
AT2G47970	AT3G63000	WGD	alpha
AT2G48150	AT3G63080	WGD	alpha
AT2G48160	AT3G63070	WGD	alpha
AT3G01010	AT5G15490	WGD	alpha
AT3G01015	AT5G15510	WGD	alpha
AT3G01030	AT5G15480	WGD	alpha
AT3G01040	AT5G15470	WGD	alpha
AT3G01050	AT5G15460	WGD	alpha
AT3G01070	AT5G15350	WGD	alpha
AT3G01130	AT5G15320	WGD	alpha
AT3G01140	AT5G15310	WGD	alpha
AT3G01170	AT5G15260	WGD	alpha
AT3G01190	AT5G15180	WGD	alpha
AT3G01220	AT5G15150	WGD	alpha
AT3G01260	AT5G15140	WGD	alpha
AT3G01270	AT5G15110	WGD	alpha
AT3G01280	AT5G15090	WGD	alpha
AT3G01300	AT5G15080	WGD	alpha
AT3G01310	AT5G15070	WGD	alpha
AT3G01320	AT5G15040	WGD	alpha
AT3G01330	AT5G14960	WGD	alpha
AT3G01350	AT5G14940	WGD	alpha
AT3G01430	AT5G14890	WGD	alpha
AT3G01450	AT5G14790	WGD	alpha
AT3G01500	AT5G14740	WGD	alpha
AT3G01520	AT5G14680	WGD	alpha
AT3G01540	AT5G14610	WGD	alpha
AT3G01560	AT5G14540	WGD	alpha
AT3G01590	AT5G14500	WGD	alpha
AT3G01600	AT5G14490	WGD	alpha
AT3G01620	AT5G14480	WGD	alpha
AT3G01640	AT5G14470	WGD	alpha
AT3G01650	AT5G14420	WGD	alpha
AT3G01690	AT5G14390	WGD	alpha
AT3G01740	AT5G14290	WGD	alpha
AT3G01770	AT5G14270	WGD	alpha
AT3G01890	AT5G14170	WGD	alpha
AT3G01930	AT5G14120	WGD	alpha
AT3G01950	AT5G14110	WGD	alpha
AT3G02000	AT5G14070	WGD	alpha
AT3G02020	AT5G14060	WGD	alpha
AT3G02080	AT5G15520	WGD	alpha
[truncated: 9,633 more rows]
